# Supplementary material for: Strigolactone signaling regulates specialized metabolism in tobacco stems and interactions with stem-feeding herbivores
Source: PLoS Biol. 2020 Aug 18;18(8):e3000830. doi: 10.1371/journal.pbio.3000830 (PMC7478753; doi:10.1371/journal.pbio.3000830)
Supplement: S1 Table — In total, 535 differentially expressed features with their abundances across all 41 samples for WGCNA application as presented in Fig 4 and S6 Fig. WGCNA, weighted correlation network analysis. (XLSX) [file pbio.3000830.s009.xlsx]

## Sheet: Sheet1
Metabolites ID	mz	rt	batch2_max2#1_rep1	batch2_max2#1_rep2	batch2_max2#1_rep3	batch2_max2#1_rep4	batch2_max2#1_rep5	batch2_max2#1_rep6	batch2_max2#2_rep1	batch2_max2#2_rep2	batch2_max2#2_rep3	batch2_max2#2_rep4	batch2_max2#2_rep5	batch2_max2#2_rep6	batch2_EV_rep1	batch2_EV_rep2	batch2_EV_rep3	batch2_EV_rep4	batch2_EV_rep5	batch2_EV_rep6	batch1_max2#1_rep1	batch1_max2#1_rep2	batch1_max2#1_rep3	batch1_max2#1_rep4	batch1_max2#2_rep1	batch1_max2#2_rep2	batch1_max2#2_rep3	batch1_max2#2_rep4	batch1_max2#2_rep5	batch1_max2#2_rep6	batch1_aoc_rep1	batch1_aoc_rep2	batch1_aoc_rep3	batch1_aoc_rep4	batch1_aoc_rep5	batch1_EV_rep1	batch1_EV_rep2	batch1_EV_rep3	batch1_EV_rep4	batch1_EV_rep5	batch1_EV_rep6	WGCNA_module	vs JA (PCC)	vs JA (pval)	Compound Class	Compound annotation	Figure
m0389	163.123	56.9196	1120.33	1015.86	1375.92	1008.8	992.098	1098.23	1160.91	1297.21	1464.46	1163.08	1193.89	1234.24	1922.25	1530.87	1895.07	1762.9	1302.84	1464.55	2267.62	2602.56	2399.76	2406.65	1741.73	2005.3	2097.73	2295.15	2109.02	1864.65	1232.58	797.111	547.461	781.995	1903.74	2935.93	3662.44	3351.03	3717.85	4514.6	5195.79	green	0.235632	0.14872	Alkaloid	Nicotine	Fig. 4D
m3143	472.244	272.95	85.0823	466.734	108.151	104.05	98.1419	39.3025	70.48	39.2629	47.6664	68.5535	95.3515	13.2359	108.109	15.0842	0.328893	0.784767	5.52074	0.539389	609.986	1280.75	237.673	1329.87	391.445	230.416	155.461	365.391	381.428	274.287	1.38655	0.411106	0.124722	0.3506	0.413045	8.63016	0.912648	1.27109	66.3803	1.80075	2.30424	brown	0.795082	1.48946e-09	Phenolamide	Monohydrated N',N''-di-caffeoylspermidine (multiple isomers)	Fig. 4E
m1158	251.139	132.414	57.0222	116.218	104.874	40.7819	59.6359	62.5264	41.1502	61.0932	34.4949	44.8313	24.4957	37.1461	1.34171	2.524	0.317775	0.514362	1.36772	0.504198	83.7409	129.315	21.16	85.278	24.7514	8.47708	18.5541	31.1119	29.3137	25.0479	0.0398779	0.0853849	0.0115022	0.0136072	0.0146573	0.024232	0.0139327	0.0152561	10.1043	0.088759	0.0557674	brown	0.759534	2.06949e-08	Phenolamide	N-Caffeoylputrescine isomer (multiple isomers)	Fig. 4E
m3118	470.229	263.572	35.8216	45.8457	53.8093	22.8229	47.3163	41.7389	21.1203	49.181	14.6062	31.2926	17.527	28.8106	1.27856	6.75371	0.704286	2.6293	3.82089	1.29538	1.06862	6.96085	0.379265	4.54905	0.695881	0.177588	0.63203	0.446691	0.721096	0.296764	0.0291715	0.0246124	0.0220392	0.0260725	0.0280845	0.0224661	0.0266962	0.0292319	0.0266447	0.0299663	0.0613426	yellow	0.316074	0.0499681	Phenolamide	N',N''-Di-caffeoylspermidine (multiple isomers)	Fig. 4E
m1696	314.139	505.654	29.9794	33.4429	29.6849	22.7471	31.4136	25.513	42.3036	49.0507	46.9529	49.0309	48.8974	39.6111	40.2292	39.4618	56.5608	34.6849	71.078	42.4444	2.76471	7.60778	3.46349	3.87784	3.10379	5.53085	10.7839	6.0507	4.7302	4.28571	133.051	179.012	61.5425	9.04006	10.3045	9.96776	6.11959	15.5763	12.201	6.14578	10.181	green	-0.391312	0.0137644	unknown		S6B Fig
m4793	783.217	52.4124	16.1608	13.1907	17.7627	17.6035	15.7217	19.1356	14.23	9.13052	13.1917	15.3075	11.9541	9.18796	27.0416	28.241	36.0119	31.3114	25.257	28.1384	4.47977	5.9922	5.87798	3.97279	3.34009	4.4847	7.08802	3.68223	2.84771	2.60291	92.2561	61.9496	61.9748	20.2652	23.5266	22.0736	32.2375	41.2239	31.5911	42.5832	26.8528	brown	-0.752117	3.38779e-08	unknown		S6C Fig.
m4455	673.305	996.591	68.7091	73.9509	70.1211	74.6474	59.083	64.7558	76.3016	70.7103	78.8136	74.8798	73.6335	68.0261	76.7195	79.0015	73.8875	82.7592	70.5805	75.2779	73.3624	62.7632	83.9744	84.3456	104.9	115.096	106	86.9237	86.4386	108.236	26.0309	24.4565	43.4841	62.9457	54.494	82.8557	96.8346	66.5897	71.2697	71.0156	73.5868	blue	0.533721	0.00046692	O-acyl sugar	O-acyl sugar #10, classe 3
m4530	687.32	1065.64	48.5054	48.585	47.5366	54.0563	47.5959	49.6281	49.1331	48.6464	88.3265	43.874	45.0527	44.6227	51.2038	58.8392	51.6966	57.4119	51.4395	55.5138	42.643	35.3801	47.3631	52.7461	59.563	68.9802	66.1504	55.5018	54.1356	65.1474	9.46081	7.087	22.1284	14.9285	23.4325	55.8168	65.2349	45.8233	45.6834	41.8907	42.66	blue	0.540704	0.000379884	O-acyl sugar	O-acyl sugar #11, classe 3
m4074	603.262	761.927	7.55029	8.02762	6.95801	8.37951	6.35707	3.95758	9.8522	7.95599	9.15837	8.63845	9.13045	7.97839	7.92051	9.82891	5.27336	9.93466	8.81404	10.308	5.84086	3.60449	6.24071	6.44205	12.7075	12.5115	10.4079	6.6639	7.10435	12.6806	3.65324	2.38888	4.82372	6.50647	6.96803	6.26576	7.002	4.51057	5.17459	4.4051	4.43955	blue	0.261302	0.108099	O-acyl sugar	O-acyl sugar #2, classe 2
m4203	631.294	890.597	39.0592	40.5864	39.7499	44.3691	35.2627	36.0438	40.2851	35.5739	38.4694	37.7959	38.6573	35.3193	46.102	45.2543	45.4442	45.1922	41.8709	44.6283	35.368	27.2085	38.9566	39.6962	50.9795	56.2024	56.5321	46.5264	45.4131	56.6434	11.1006	9.53161	16.1057	20.7065	16.7313	36.2156	39.5384	29.8619	30.7385	31.5805	24.0171	blue	0.573356	0.000136005	O-acyl sugar	O-acyl sugar #4, classe 2
m4275	645.31	952.853	34.4542	32.7627	35.1087	37.9868	33.9204	34.6978	34.8803	31.0173	32.0706	31.0077	32.159	31.0188	38.2517	40.8103	37.5902	39.016	37.8971	37.7682	33.1846	26.0159	34.2787	32.5694	40.0483	44.8913	45.2553	39.5158	37.6669	43.6048	8.80666	6.23659	10.4032	12.4796	11.3873	36.0122	38.4788	32.3328	32.0157	31.8547	25.8883	blue	0.587092	8.54035e-05	O-acyl sugar	O-acyl sugar #5, classe 2
m4274	645.273	864.82	6.24802	8.07922	6.26518	8.55234	5.75769	5.13297	9.67212	8.61901	9.41644	8.72795	8.1995	7.73295	7.36495	9.28039	7.95885	9.66213	7.489	9.55832	7.65521	6.12882	8.68185	8.90896	27.5931	18.683	16.939	11.3915	11.4949	17.7252	4.61149	7.0177	17.4216	28.8662	20.7745	9.45886	10.3518	6.20476	6.56159	6.18125	7.16284	blue	-0.0808045	0.624837	O-acyl sugar	O-acyl sugar #8, classe 3
m4364	659.289	933.536	23.264	27.7671	25.2242	32.9888	22.689	21.2633	30.407	26.9858	30.6459	28.8744	28.1238	26.5751	25.8706	29.5167	26.4199	30.802	44.0344	28.6468	25.483	19.891	29.4083	30.6737	51.1755	51.1273	50.5039	38.7819	39.8938	52.7927	10.3155	10.0652	20.7483	33.0881	24.3029	31.5533	36.3943	21.9479	24.5367	21.8083	23.3247	blue	0.408414	0.00984526	O-acyl sugar	O-acyl sugar #9, classe 3
m0423	166.086	102.946	18.3207	20.9487	18.8049	16.4242	15.9029	18.9231	17.0332	17.4175	17.3914	15.0818	15.3624	16.0314	23.0258	22.8625	24.4399	21.5652	19.7159	20.3718	14.2961	22.314	13.9015	15.2723	7.53631	11.7402	8.56251	11.9747	12.5259	8.64147	42.9557	34.7624	20.0835	23.5442	89.4781	14.5133	9.74759	17.291	24.7621	18.0104	21.2359	blue	-0.551673	0.000272214	Amino acid	Phenylalanine
m0112	120.081	102.946	20.1025	23.6849	22.8684	19.8772	17.7825	20.1896	18.2834	19.3351	19.6522	16.5522	17.5678	19.2361	25.2375	24.7627	26.7001	23.9857	21.0142	23.4591	18.9968	28.6507	18.8506	19.8292	8.97947	14.2474	10.8702	15.1633	16.3268	11.3542	44.3903	35.089	20.4837	26.559	102.156	17.4022	11.7842	20.2553	27.5334	19.9529	23.7948	blue	-0.47945	0.00201315	Amino acid	Phenylalanine (fragment)
m0745	205.097	183.872	3.92689	3.57605	3.54065	2.69	2.82317	3.42232	2.58296	2.85151	3.43199	2.52918	3.16877	3.05097	5.20597	5.17	4.68114	4.57188	4.1878	4.73587	7.74073	13.7891	9.57861	7.55394	2.38692	2.63609	1.93199	3.34445	3.38855	2.72456	18.1073	23.8849	5.90827	10.0783	55.5448	2.59382	1.86214	3.51297	5.81767	3.70557	3.7423	blue	-0.392892	0.0133543	Amino acid	Tryptophan
m0544	182.081	59.1712	2.1418	2.27282	1.97677	2.03526	1.75929	2.21994	2.58717	1.83424	2.01648	2.0084	2.02128	2.13723	2.46497	2.12762	2.36843	2.15392	2.01972	2.27338	2.53157	3.05112	2.39128	1.99545	1.05587	1.4591	1.07377	1.75329	1.78398	1.41561	7.84846	8.60683	3.97222	4.67779	12.3709	1.73393	1.2718	2.16446	2.49473	2.25113	2.31638	blue	-0.576126	0.000124033	Amino acid	Tyrosine
m0034	97.0285	933.657	4.42714	5.27257	4.16826	5.93039	6.75095	3.88691	6.35472	5.33792	5.92506	5.56561	5.22176	5.11501	7.42302	9.31878	8.93405	9.96901	8.1765	9.08977	3.75922	3.32043	4.5681	4.96619	8.26116	8.85668	9.74051	6.26557	6.02826	8.47741	1.73016	1.78364	3.35041	4.82995	4.28456	4.91742	5.40688	3.93849	4.24568	4.10547	4.60528	blue	0.257507	0.113506
m0035	97.0284	996.726	15.2688	16.6042	13.9601	18.0245	14.5012	14.0771	19.9778	17.8176	19.1493	17.9394	19.5911	17.3777	16.4258	19.5453	17.472	20.4231	16.2499	17.8785	13.9028	9.85742	13.7195	15.7735	23.3388	25.0011	25.1025	18.2504	16.5085	24.8735	4.04077	3.94173	7.59419	9.95312	9.48059	15.5044	17.8139	11.3641	12.8351	12.4626	13.0349	blue	0.510958	0.000887642
m0054	99.0805	996.693	8.12844	8.93251	7.92572	8.71596	6.11099	6.65673	9.22599	8.58521	9.0328	8.50715	8.82187	8.33478	7.75021	9.1646	10.5838	8.07316	7.42704	8.24996	6.78474	5.76838	7.45003	7.65989	10.8403	11.682	12.4727	8.95866	8.25305	11.475	2.29535	1.9859	3.38849	5.03732	5.13558	7.10711	8.33568	6.04768	6.68289	6.17729	5.91454	blue	0.566325	0.00017123
m0069	104.071	51.2701	5.9783	6.21722	7.40271	5.37476	5.9525	7.00594	5.99698	5.26223	6.64415	5.47968	6.0708	5.46069	5.53632	5.40916	4.88881	4.47994	3.94984	5.67687	10.5648	13.8252	11.021	9.28537	4.50574	4.67156	5.73218	6.32855	7.00205	4.94327	27.9965	13.3324	17.1231	9.1722	14.737	7.12065	5.21288	8.85524	11.1859	7.71614	10.4477	blue	-0.249554	0.125494
m0211	139.039	1059.12	29.5076	32.8387	28.6286	34.1602	26.8559	24.9445	31.1755	30.3358	30.6128	29.2751	31.5674	28.8685	34.3329	44.4959	36.0645	39.2211	38.3388	43.3907	20.2188	14.8386	21.6662	21.6576	38.0047	40.8216	37.7142	29.281	24.2146	35.7341	6.31084	5.35908	10.9338	13.6258	11.5754	23.5875	26.4885	19.5804	18.526	17.9493	17.0687	blue	0.41915	0.00790804
m0212	139.039	933.7	12.9983	16.2487	14.3004	18.7619	20.1447	10.9035	18.6243	15.8019	16.6646	16.4683	16.2141	14.7187	13.5398	16.0838	25.2933	17.1648	25.565	29.1025	13.1238	10.6725	15.3149	15.5864	26.1292	28.4956	30.1998	19.6666	20.3152	28.9112	5.1253	5.06001	10.4035	15.8836	12.9856	15.9238	18.1279	12.2647	11.9237	11.3226	12.1785	blue	0.380897	0.0167447
m0213	139.039	996.716	50.4715	58.4913	50.4832	63.8887	45.056	42.777	61.5984	56.297	58.8919	56.4905	56.7967	53.9415	54.6188	66.2701	56.5241	66.3324	58.5445	64.1325	43.2718	34.8427	49.6611	50.2064	73.8213	83.3815	85.935	61.7268	58.8239	80.8405	12.0141	11.289	22.362	41.6288	28.4586	50.0662	58.4189	37.3847	40.6578	37.0782	38.0547	blue	0.512939	0.000840862
m0214	139.039	864.787	3.38602	4.29233	4.20613	4.96567	3.35184	3.13305	4.61926	4.35447	4.78511	4.57568	4.16266	3.92773	3.8667	6.40569	5.59122	5.14636	5.45496	6.94406	4.42953	3.32288	4.31018	4.9278	10.5477	9.5033	8.54319	6.96537	6.10939	8.96585	2.34952	3.51566	7.83499	12.7461	7.93102	5.16858	6.41699	3.55444	3.52499	3.35086	3.99513	blue	-0.0552484	0.738338
m0215	139.039	1011.79	6.21711	7.52169	6.29271	7.62282	6.1444	5.40458	7.25628	6.52151	6.03744	6.29256	6.44118	6.36521	7.85348	9.51645	7.58671	8.61626	8.10228	9.13708	5.34957	4.14718	5.63878	6.43468	8.76732	9.80224	10.9047	7.52864	6.64382	9.46172	1.5366	1.007	2.0559	2.99051	2.50783	5.90378	7.20766	4.3852	4.69091	4.25776	4.58078	blue	0.520383	0.00068405
m0582	187.06	996.774	5.00627	5.3038	5.25786	5.55385	5.15296	4.48662	6.20825	5.48546	5.76828	5.7145	5.50688	5.3564	5.40294	6.38989	5.83578	7.10204	5.73478	7.56155	4.60317	3.56763	4.52019	5.25231	6.72548	7.68119	7.31399	5.30007	5.39886	6.90805	1.79891	1.83598	2.65862	3.71667	3.24051	4.71764	5.05118	4.15875	4.43612	3.84908	4.02032	blue	0.488365	0.00160934
m0592	188.071	183.872	10.626	10.2864	9.44487	7.62234	7.71248	9.25169	7.11507	7.21405	9.4874	6.56603	7.96782	7.25027	12.8965	13.8691	12.5143	12.3787	11.1945	12.4088	22.4052	36.8524	25.6926	20.0968	6.30787	7.03868	5.13289	9.2323	9.15798	6.82836	47.6771	66.3392	14.4714	24.1803	149.531	6.48908	4.50245	8.45499	14.1956	9.35076	9.62598	blue	-0.366709	0.0216626
m0734	205.071	1059.1	27.6867	30.282	23.4051	30.471	22.6991	22.4311	30.9978	28.9909	29.9079	28.4473	31.0831	28.5693	32.1858	41.0389	35.0542	38.8507	35.1479	39.6099	16.655	12.8109	19.8978	19.55	34.0914	34.3368	33.5102	24.0569	20.8229	30.2569	5.46049	5.14254	8.24761	11.9268	9.37845	20.1634	21.5998	16.8491	15.4493	16.0534	15.5955	blue	0.408825	0.0097643
m0736	205.071	933.759	10.5465	12.4209	10.0627	13.9692	9.02038	8.89274	15.3002	12.8891	14.453	13.9302	13.2692	13.3574	18.8775	23.0009	21.5773	14.2109	16.7584	23.326	9.74779	7.91554	11.491	11.6773	20.9436	21.9695	23.2055	14.9498	14.9362	20.9572	4.38961	3.99437	7.9575	12.5973	9.89107	11.5604	13.2333	7.7222	9.62958	8.14638	9.30847	blue	0.3207	0.0465321
m0737	205.071	996.719	44.1253	49.6061	39.6801	52.4308	37.8911	36.5046	53.6294	52.01	51.4263	49.5914	49.5808	48.918	44.4141	57.247	50.1384	57.5787	50.4013	53.6006	34.3904	27.5931	37.8884	41.4755	75.435	68.5301	69.3845	50.5248	44.2901	63.9728	10.4674	10.3307	16.9772	25.4098	23.1887	42.921	46.3673	28.9683	32.2642	30.7607	30.2935	blue	0.504517	0.00105613
m0738	205.071	864.696	3.12294	3.15573	2.43829	4.30811	2.44953	2.22121	3.96971	3.48086	4.57695	3.71871	3.66346	3.40887	4.04671	4.85928	4.41762	2.63448	3.41236	5.4437	3.19647	2.28758	3.22992	3.25777	10.2107	7.20795	6.36485	4.41837	4.44455	7.57335	1.21635	2.68428	5.75455	9.31608	6.91193	3.45032	3.95934	2.52635	2.98465	3.08038	3.13039	blue	-0.0354978	0.830127
m0739	205.071	1011.44	6.44456	7.71226	5.90731	7.63511	5.93722	5.56927	7.95502	6.92162	7.52095	7.16184	7.44	7.2424	8.09279	9.70677	8.24916	10.0305	8.87493	9.40701	5.19868	4.2181	5.98741	6.38108	8.72261	8.74734	10.4303	7.12809	6.92754	9.46809	1.48728	1.29527	1.99151	2.86225	2.81306	6.29036	7.54437	4.98789	4.84444	5.29444	5.45308	blue	0.491191	0.00149721
m0809	211.096	952.821	8.85059	8.49616	7.45336	8.6003	6.4596	6.96361	8.71501	7.72189	7.68048	7.31622	7.72321	6.91407	7.81256	8.96895	7.8732	8.90971	8.65898	9.42019	4.98412	3.83936	5.48701	5.59682	7.49406	8.19479	9.3228	6.40161	6.13539	8.12831	1.27517	1.07111	2.11868	2.8781	2.12207	5.21314	5.48066	4.20834	4.29096	4.22183	3.73067	blue	0.502135	0.00112528
m0945	225.112	996.696	5.60247	6.02232	5.01372	6.89234	4.70805	4.22928	6.40761	6.31346	6.24689	5.92408	6.21317	5.83506	5.63505	6.88442	8.09727	7.82499	6.16434	6.95467	4.09754	3.33381	4.36964	4.62837	7.08664	7.79625	8.07703	5.16181	5.29181	7.01373	2.03247	1.35432	2.06661	3.28315	2.78884	4.47219	5.38174	3.28219	3.64846	3.41411	3.67591	blue	0.441078	0.00494454
m0991	229.155	71.7646	2.91939	2.50303	3.35017	2.58955	2.68768	3.38212	2.94391	2.80035	2.98904	2.73854	5.66846	2.60742	4.08673	1.24016	3.74649	3.42283	3.27389	3.63943	2.65683	3.01088	2.69801	2.14832	1.49941	1.79505	1.93544	2.34395	2.53758	1.65766	7.36328	8.68866	6.77215	2.70812	3.4392	2.59546	2.39403	3.52197	3.43287	3.20809	3.88798	blue	-0.463907	0.00293307
m1419	285.133	762.629	3.60232	4.56253	4.06154	5.50687	3.66703	3.28967	5.63395	4.669	5.34071	5.13163	4.87354	4.47725	3.6617	4.48911	4.42606	5.16639	4.07778	4.55856	3.12843	2.67545	3.64263	3.66393	7.63943	8.11302	8.30145	5.49603	5.2253	7.77688	1.84075	1.54005	3.49483	5.06404	3.52556	3.49634	4.08426	2.74925	3.23804	2.81788	2.3962	blue	0.379288	0.0172501
m1420	285.133	961.813	3.99471	5.07584	4.22954	6.16523	4.14452	3.35342	6.75631	6.12679	6.62205	6.02484	5.5484	5.27315	4.25761	5.54916	5.03137	6.32564	4.2772	5.5629	4.84648	3.75743	5.05361	5.28649	19.2824	16.8446	12.3305	7.58354	8.49553	12.7803	2.93219	4.96671	8.43394	17.4222	15.016	6.17502	7.68635	4.08725	4.47691	3.61978	5.17993	blue	-0.0190101	0.908551
m1421	285.133	1117.92	4.25709	6.51869	4.8166	7.49341	4.27089	3.5462	7.40682	6.5841	7.49429	7.06407	6.08045	6.25168	4.29483	5.62283	5.35164	6.7888	4.48849	5.54682	3.93318	3.4591	4.4825	5.5358	15.3824	16.8025	15.2291	8.8219	9.95305	14.8791	2.78161	2.62386	4.65929	9.45651	5.09686	5.98145	6.82686	3.86649	4.74448	3.80245	3.87544	blue	0.321783	0.0457556
m1430	285.133	1043.96	2.11067	2.53428	2.10055	3.03416	2.25909	1.8697	3.32945	3.08583	3.27636	3.02802	2.84802	2.56104	2.68975	2.99578	2.5849	3.28414	2.67212	3.07513	1.71898	1.47743	2.16053	2.33725	9.00385	7.56185	6.3613	3.84247	4.09228	6.12784	1.74159	2.48466	3.86507	8.15051	5.03368	2.75696	3.50664	1.62479	1.89098	1.63386	2.4529	blue	-0.0347842	0.833494
m1557	299.149	823.833	6.93187	7.63322	6.28593	8.29824	5.72689	5.62802	9.74837	7.98585	8.83363	8.48051	22.4866	8.44878	6.21594	7.47516	7.07128	8.13668	6.38083	7.74777	4.37304	3.81545	5.08758	5.5145	8.87048	10.878	12.0738	17.5217	7.12434	10.2334	1.54826	1.91187	4.00689	7.21737	4.87604	5.00299	5.71609	3.40459	4.11239	4.17671	3.62249	blue	0.379531	0.0171731
m1558	299.149	1033.53	7.24232	7.06924	6.85666	7.03881	5.78422	6.34675	8.75439	7.84928	9.39992	7.85883	9.28589	8.24703	9.00693	8.69906	7.33423	9.51181	6.39661	8.51725	4.70034	3.73403	5.22579	5.40092	19.0318	16.6963	13.5354	8.80961	9.14524	13.405	2.60862	5.32889	7.09625	15.8354	9.64432	8.45451	7.59957	4.5119	4.77664	4.80615	4.649	blue	0.0633727	0.701518
m1559	299.149	1113.8	2.67911	2.38116	2.48709	3.67543	2.31542	2.39094	4.50268	4.05546	3.58312	3.99803	3.93778	3.56115	2.98949	3.92736	2.96953	3.6537	3.55808	4.56596	1.70465	1.6836	2.18343	2.38805	9.07905	7.89086	6.34979	4.03161	4.36506	6.39263	1.65976	1.21383	3.22735	7.77392	3.6397	2.87941	3.81683	1.51656	2.2167	1.87732	2.07125	blue	0.0970335	0.556769
m1560	299.149	1187.79	5.2309	7.26613	5.57955	8.07165	4.77117	4.32806	8.98243	8.12266	9.35439	8.42979	8.17896	7.92347	5.28977	6.57759	6.22744	7.26279	5.26945	6.807	1.67924	3.47403	4.58629	5.2055	14.837	14.6379	14.5855	8.96836	8.86741	13.1475	2.65935	2.79086	3.23604	8.00374	3.89992	5.74819	6.22697	3.97245	4.47733	4.09734	4.14329	blue	0.318298	0.0482916
m1676	313.165	890.735	66.7871	73.6976	62.4922	82.6528	57.8805	57.6927	84.6952	71.9139	74.754	70.7664	75.4973	68.9872	66.9096	42.6505	38.1149	82.5373	37.3152	39.0007	37.7775	27.6511	41.2756	41.9674	76.681	85.8342	97.7037	61.3498	58.3711	82.0786	11.3879	8.57474	15.1887	19.5918	16.398	40.4152	45.5075	32.4456	35.1272	33.2703	25.9209	blue	0.586217	8.80279e-05
m1677	313.165	996.717	22.532	27.3852	22.2248	32.4522	20.7008	18.2731	32.5569	30.2861	29.8451	27.8475	28.1584	26.32	24.364	34.4964	27.6623	34.4746	27.4975	32.2662	13.5514	10.4077	14.1734	15.7308	32.9448	36.792	39.8064	24.2592	21.1678	33.295	4.41898	3.46604	7.2364	9.22407	8.14377	16.7923	19.4335	11.3355	12.4296	11.3126	11.2247	blue	0.456928	0.00345377
m1680	313.165	827.468	4.0576	3.93551	4.04419	5.17208	3.83215	3.20727	5.59181	4.41804	4.58509	4.52942	4.80133	8.33494	4.88659	3.55118	3.66466	5.80122	5.19862	3.42887	2.51145	2.20513	3.01508	5.97458	5.88562	10.9171	12.2541	4.58658	8.00447	5.92149	0.968201	0.848604	1.74589	2.41317	1.71039	2.84341	3.22589	2.65409	2.82868	2.365	2.07241	blue	0.577068	0.00012018
m1681	313.165	1109.87	14.1716	17.6994	13.8775	20.738	6.37045	13.0261	22.2893	22.8567	20.3366	19.2388	18.463	19.3553	16.3767	19.7189	17.1137	21.8583	16.0988	21.5584	10.1697	9.66682	12.2665	12.6395	18.3082	32.0678	34.0218	19.2862	21.2282	30.6414	4.1895	4.4391	6.26156	9.72238	7.57969	13.1917	15.9828	10.0003	11.8687	9.59215	9.37397	blue	0.491736	0.00147639
m1682	313.165	1088.55	7.82204	9.31575	7.49852	10.3723	7.48952	6.54047	11.1556	9.82954	10.5175	9.84826	9.28002	9.76829	7.84704	8.547	8.4191	10.2489	7.67456	9.81304	5.16629	4.52102	5.97876	6.80738	12.2623	15.9965	16.3886	10.3832	10.7539	15.7197	1.91991	1.46946	2.68759	3.68468	2.89539	6.74409	7.49364	4.22177	5.60655	5.25864	4.63656	blue	0.564309	0.000182743
m1701	314.168	890.848	9.76792	10.4103	8.31819	10.3075	7.7824	8.60301	12.3691	10.5075	10.6924	10.2892	11.0027	9.79477	4.33176	9.82574	4.43653	9.5959	4.44416	4.88895	6.03417	4.39708	6.4286	6.68172	11.0815	12.41	12.8303	8.79368	8.40454	11.0028	1.72659	1.14839	2.5941	3.46644	2.74856	6.65964	6.96314	5.66841	5.80561	5.86902	2.56772	blue	0.559126	0.000215613
m1847	327.18	1179.41	11.1097	10.1728	11.3041	9.94933	7.5853	9.68161	12.2557	13.5735	9.39884	13.059	13.3407	9.55598	8.70033	14.4633	12.5124	10.822	8.13084	10.4047	4.71199	3.91079	7.2259	5.90237	12.0465	12.7536	14.0508	11.8626	9.32289	12.0768	1.79757	1.28319	2.78101	3.0355	2.063	7.95611	6.37269	4.07136	5.24256	4.32323	5.8023	blue	0.54187	0.000366863
m1848	327.18	888.537	7.25494	7.57874	9.85719	8.84277	8.47948	6.27997	9.24658	7.30045	7.64857	7.61503	11.6849	7.4092	9.86609	11.0063	10.4632	8.73102	6.50403	10.9889	4.58964	3.50703	5.21511	5.53845	11.2052	12.249	10.7451	7.12777	9.08372	12.3212	1.31084	0.916077	1.7818	2.452	1.95099	4.71391	5.46941	4.28929	4.20021	3.14085	3.40326	blue	0.523339	0.000629375
m1853	327.18	1156.79	5.97889	6.98363	5.55433	7.76901	5.81883	5.2095	7.9184	6.7645	7.04482	6.58041	7.34467	6.81931	5.86281	7.01194	6.78541	8.04001	6.62419	7.62071	3.57024	2.68284	3.5785	4.46294	7.43146	8.67318	9.59415	6.26986	6.23709	8.74644	1.07849	0.832609	1.33888	1.82046	1.2745	3.92404	4.96325	3.17705	3.76491	2.9786	3.11905	blue	0.528143	0.000548816
m1925	333.138	890.552	17.9767	17.3255	17.9543	19.2671	17.2599	18.6148	18.3334	16.2879	18.3537	17.3993	17.6701	16.7397	19.1968	19.0127	19.0089	18.7786	18.5609	19.6221	14.7105	13.9627	17.6203	16.7579	19.671	22.366	11.2443	18.1982	18.6	21.017	5.44193	4.89649	7.6189	6.55681	9.08405	17.2645	18.8546	15.7911	15.6066	9.48051	13.118	blue	0.50726	0.000981183
m2012	340.127	864.819	3.15791	3.56566	3.12773	3.74395	3.76968	2.93159	5.50965	3.4495	4.03112	3.83301	3.67663	3.3824	5.36583	5.86102	3.88665	6.19169	5.06562	6.3526	3.21075	3.28325	3.77585	3.90609	8.30774	4.31893	5.26299	4.68282	2.94195	7.36919	2.52172	2.98255	5.62175	9.43284	7.82845	4.66323	4.25167	3.07778	3.19203	3.04361	3.82017	blue	-0.255556	0.116363
m2599	401.217	761.921	5.33157	6.55209	5.25781	6.81264	4.87528	4.55733	7.7709	6.3926	7.03431	6.61822	6.74009	6.00035	5.28752	6.27473	5.90565	6.32599	5.78941	6.9891	4.12868	2.43236	3.5829	3.54541	6.8723	7.01795	7.53534	4.78174	5.04235	7.15901	1.78982	1.11863	3.46879	4.64807	4.71376	3.50735	2.63037	3.22217	2.91255	2.54298	2.97007	blue	0.357602	0.0254141
m2600	401.217	1117.7	5.19684	7.43044	5.34896	7.7874	5.03627	4.05717	8.50427	7.44688	8.5668	8.21017	6.99004	6.81187	4.97534	6.35658	5.60786	7.05447	5.08523	6.537	4.31799	3.50179	5.28326	6.01395	18.3581	18.9393	16.5553	9.46757	10.3853	15.5971	3.21134	3.99398	6.39338	13.3273	6.33065	6.63974	7.27885	4.13041	4.9947	4.23029	4.39794	blue	0.233618	0.152325
m2601	401.217	961.731	2.79406	3.60672	2.98773	4.50173	2.95043	2.64065	4.92771	4.28039	4.09564	4.31274	3.33162	3.41458	3.11103	4.10708	3.2655	3.95293	3.27249	4.37691	2.87774	2.28547	3.25079	3.71181	8.48769	9.24656	8.32748	5.04134	6.18268	9.02579	1.40119	1.79252	3.73144	6.13109	4.47769	3.74068	3.88025	2.59921	2.95914	1.12354	2.852	blue	0.315285	0.0505738
m2697	415.203	826.399	7.79737	8.22949	8.17924	10.5653	6.55345	7.31029	11.5075	8.33957	9.33997	8.55795	9.05409	8.87381	6.66982	7.99472	7.19353	8.63179	7.16591	8.15869	5.32394	3.76781	5.52189	6.42488	10.9689	12.6402	14.6762	8.90691	9.16039	12.1302	0.70981	1.58462	0.729295	1.39735	1.62982	6.10925	6.36553	4.27496	5.30523	4.49783	3.49657	blue	0.623021	2.27587e-05
m2698	415.233	823.591	20.5364	9.20003	7.91049	27.3702	7.08924	18.9421	29.8689	8.80195	9.61268	8.99976	13.7422	8.91956	8.39952	11.5884	7.26409	9.79095	9.50457	11.9107	5.0928	9.76407	6.09097	6.60754	14.219	14.7501	15.9326	9.12835	23.2107	13.1962	2.59249	2.50136	4.69045	4.1782	4.93938	6.54505	6.92183	11.0586	5.21594	4.6736	8.93765	blue	0.460694	0.00316357
m2699	415.233	1188.22	6.647	9.17769	7.58863	11.2936	6.94704	3.56299	11.2569	9.61667	10.9571	10.3489	9.62608	9.41499	7.39876	8.48351	4.97897	9.67747	6.87223	9.23136	3.54047	4.15346	5.7921	6.55946	14.2907	21.165	19.9452	12.0496	12.1302	17.6537	2.88621	3.17274	3.70543	9.8348	5.18343	7.76924	8.51576	1.5818	6.00108	4.9104	2.10389	blue	0.329998	0.0402032
m2700	415.233	933.607	4.00889	4.72469	3.93842	6.03123	5.51068	3.27802	6.19471	5.1687	5.54672	5.16424	5.01535	4.99962	3.9694	8.18495	7.35683	5.56587	7.05409	8.80022	3.82839	2.88338	3.92398	4.02697	8.10945	8.68683	10.1429	5.66038	5.8138	9.0312	1.50773	1.37653	2.87473	4.22934	3.54402	4.53122	5.24071	3.01841	3.58404	3.21908	3.24295	blue	0.353609	0.0272209
m2701	415.233	1034.12	6.1252	7.59965	5.99057	9.53717	6.44077	5.37207	9.69535	8.50035	8.75262	8.18951	7.63598	8.08856	6.15465	7.6845	6.47566	8.71756	6.76937	9.40809	5.56218	4.63257	6.10029	6.85903	14.3658	16.7191	18.2463	9.40183	12.2721	17.3036	2.26751	2.64844	4.1861	6.70509	4.14119	7.25742	7.64666	4.26384	6.26532	5.53739	5.16241	blue	0.500575	0.00117271
m2702	415.233	1016.19	3.69198	4.25991	3.70105	5.25632	3.85312	3.55308	5.6718	4.74894	5.05512	4.90531	4.55078	4.68205	3.88347	4.71089	4.07534	4.85143	3.77302	5.05382	3.25354	2.67891	3.54213	3.83629	8.80268	9.5623	9.30564	5.70416	6.59791	9.28201	1.45475	1.82534	2.65788	4.66867	3.21429	4.04974	4.86068	2.54885	3.42467	2.94028	2.90826	blue	0.435163	0.00562913
m2783	429.249	1108.16	13.0833	15.7156	11.495	16.7127	10.675	9.15454	19.3954	17.6901	16.6026	9.51611	15.3317	15.3335	10.7111	13.1635	11.3129	7.58899	11.0158	6.99339	7.8618	6.29644	10.0805	10.5831	10.7743	23.4888	25.8925	14.6507	16.1711	23.8077	1.45285	1.8929	3.54964	6.25633	1.65289	9.35436	10.5395	2.83108	6.48968	7.13678	6.57897	blue	0.603172	4.81942e-05
m2784	429.249	1088.59	7.66717	9.31599	6.8619	9.83916	6.55878	5.9728	10.7755	9.25879	9.3491	9.02059	8.86278	8.4365	6.05714	7.89517	7.05577	8.41299	6.6179	8.25187	4.56214	4.24585	5.30655	5.65747	11.0369	13.1103	14.2879	8.2275	9.32383	13.3183	1.38282	1.2326	2.19256	2.59205	1.76776	5.36963	5.52351	3.92929	4.79212	4.27789	4.2608	blue	0.60865	3.93775e-05
m2786	429.249	996.79	37.3388	46.3519	33.0409	49.6373	28.3065	25.2549	54.7904	47.3834	47.9883	44.5978	45.0605	41.0659	32.1697	49.9807	36.9142	52.3407	37.6795	49.0507	15.961	11.0218	18.2692	21.3941	45.586	53.1077	59.0823	31.8138	26.9266	48.6951	3.89559	3.68127	7.14036	11.8028	8.37521	18.6665	22.0126	11.9959	14.3597	12.1856	12.4261	blue	0.459395	0.0032612
m2787	429.248	890.45	74.7847	82.3763	62.9506	82.3391	55.1792	56.1985	90.7045	75.2967	77.3226	72.6184	78.6451	68.1152	60.2009	75.8501	66.8763	78.9742	36.8923	76.7695	34.8823	25.1659	39.49	42.9652	70.4052	79.8501	94.1601	56.9138	53.7735	78.0907	9.04435	7.54336	14.6309	18.9232	15.8557	36.296	39.8307	27.2134	30.5048	29.9759	22.4857	blue	0.528458	0.00054388
m2798	430.252	996.767	6.67658	7.78932	5.64318	9.20112	5.39514	5.10655	10.3017	8.61569	8.74112	8.22569	7.8033	7.30151	6.12284	8.60543	6.29675	8.57377	7.41954	8.70574	3.38171	2.52938	3.89828	4.11206	9.27216	10.7113	11.0212	6.15065	6.36886	8.69085	0.605071	0.783565	1.73842	1.5497	2.09776	4.90468	5.0582	3.00173	3.34208	2.97277	3.2414	blue	0.483745	0.00180869
m2800	430.252	890.497	13.2649	13.7443	11.4026	14.8337	11.0408	11.8631	16.8629	14.046	14.4691	13.3924	14.1188	12.2597	11.444	13.2992	12.0727	13.3821	11.61	7.49476	7.50255	5.87007	8.34478	8.80976	15.2649	17.1762	18.712	7.0641	11.6727	15.1736	1.50643	1.39183	3.00402	4.58388	3.36772	8.99744	9.60621	7.06094	7.76175	7.8092	4.49388	blue	0.533699	0.000467221
m2869	441.21	961.649	4.10531	5.78753	4.49638	5.50977	4.61787	3.90297	7.45333	5.53547	6.43655	6.8751	5.42757	6.04442	5.20081	5.96166	5.26362	6.75493	5.26595	6.56375	4.7782	3.87641	5.53742	5.99113	13.0057	12.4256	12.9292	7.29931	8.98226	12.4964	2.40309	3.56336	6.20263	8.55534	6.93929	5.99913	6.31058	4.08504	4.48908	4.0964	4.21903	blue	0.282337	0.0816042
m2897	443.264	1179.28	11.0026	12.4984	10.3964	14.9618	11.3081	7.12768	15.5364	14.1562	12.6849	8.61819	12.2669	12.6346	11.1419	13.6947	11.0123	14.0028	10.9657	15.1001	6.31102	5.04494	6.94679	7.34121	11.3471	12.5681	19.0762	11.8066	11.8653	16.7363	1.70768	1.51067	2.24054	2.81645	2.54519	5.79437	9.01073	4.14537	6.54185	4.07123	5.31142	blue	0.542081	0.000364553
m2899	443.264	1157.22	6.32744	7.18274	6.02617	8.36611	6.64037	5.92325	3.47963	7.81879	6.63795	7.02886	7.11725	7.03243	2.72405	7.86878	6.32712	7.67322	2.57529	8.37366	3.64942	2.80579	4.20436	4.43885	8.05108	9.45881	10.1339	6.23543	6.70181	9.29323	0.960985	0.856094	1.37133	1.70522	1.33949	4.42874	4.85433	3.10514	3.91285	3.50254	3.11054	blue	0.557749	0.000225195
m2993	455.225	1034.06	7.62887	9.14197	7.0621	10.5947	6.00988	6.03837	11.6948	10.6052	11.0665	10.456	10.5167	10.7044	9.14559	9.26463	9.50667	11.1937	8.71682	11.5556	6.45292	5.32621	7.55868	8.39451	15.004	17.6633	19.6228	11.5725	13.9388	19.5951	3.31407	3.98451	5.19077	8.03435	5.13594	8.60044	9.23198	5.67533	6.42746	5.9853	5.54628	blue	0.453933	0.00370086
m2994	455.226	1015.98	4.26992	4.69985	3.93956	5.39812	3.93658	3.67131	6.25994	5.67988	5.96084	6.37879	5.68342	5.74468	4.77014	5.86594	4.96643	5.91082	4.78639	6.21189	2.85092	2.51626	3.48075	3.95938	8.77977	8.78943	8.90491	5.38345	6.0844	8.62069	1.52122	1.86092	3.07369	5.01843	3.06717	3.98165	4.01584	2.62763	3.16819	2.77014	2.6413	blue	0.375882	0.0183629
m3103	469.205	1043.64	2.43276	3.71262	2.65836	3.59028	2.26683	1.96045	4.41592	4.37652	4.61713	4.1335	4.20654	3.63196	2.84858	3.77415	3.04926	3.98354	3.13113	4.00109	2.01794	2.77968	2.36562	3.17946	11.584	9.51249	7.92624	4.34266	5.84734	7.23135	1.86952	2.89011	4.7734	9.47656	6.15251	3.3241	6.67444	3.04284	2.3242	2.73707	2.88165	blue	-0.0216091	0.896113
m3108	469.241	1088.56	7.44107	9.70086	7.41909	10.1397	6.73793	6.51362	10.5092	9.77279	9.60724	9.58938	8.65002	8.73587	6.60519	7.66497	7.11057	8.31496	6.242	8.31831	5.49666	4.54109	6.35771	6.65534	11.2931	14.2331	14.8462	9.07883	10.2334	14.686	1.75444	1.78039	2.62336	4.05685	2.90739	6.39535	7.12927	4.40622	5.54735	5.47721	4.37513	blue	0.600011	5.40636e-05
m3226	483.22	1117.71	9.77822	13.5654	8.87865	15.5197	12.6402	7.36546	18.4966	18.0758	19.8134	17.1064	14.6619	15.2767	9.34216	12.0472	10.7353	14.707	12.4186	13.8854	6.42194	4.99797	7.19738	8.88456	37.1896	38.7293	33.4021	16.0801	17.418	28.0188	4.82423	6.41561	9.87665	19.4783	10.0958	9.7237	10.84	6.08622	7.20411	6.24827	6.64697	blue	0.243508	0.135222
m3229	483.257	1179.16	10.4363	11.4207	9.37627	12.0949	9.32695	5.62356	13.3472	12.1498	11.6004	7.99693	11.6521	12.6231	11.8168	14.1183	11.2749	13.9624	11.1269	14.4294	6.35273	4.70816	7.05438	8.0945	9.23869	15.4568	16.0042	10.4749	10.8701	10.3147	1.9943	1.73082	3.296	3.26023	2.30819	7.04803	8.5006	5.50189	6.46049	6.08861	3.7403	blue	0.463898	0.00293371
m3230	483.257	1157.46	5.46128	6.04932	4.7255	6.48299	5.1197	4.57419	7.07412	6.79488	6.41662	6.22834	6.38156	6.57487	6.28448	7.80362	6.19573	7.38183	5.97685	7.67226	3.01689	2.77305	3.69218	4.22762	6.60257	7.82221	8.1127	5.25041	5.71386	7.17838	0.838706	0.797884	1.21911	1.55097	1.22212	3.89853	4.46136	2.76598	3.10491	3.06933	2.63132	blue	0.505009	0.00104232
m3360	497.236	1188.31	5.66231	12.9167	9.16252	15.312	8.33661	7.40719	16.7445	15.0816	16.427	15.9638	15.584	14.8259	6.37491	7.95866	10.8797	14.1785	10.4659	9.37042	6.06819	5.10268	7.09575	8.47107	26.9148	29.3741	27.6571	14.8383	14.9821	23.7289	4.00845	4.0688	6.96792	12.8968	6.21667	9.15479	10.3054	5.76233	6.67557	6.13548	0.224552	blue	0.270505	0.0958019
m3520	511.252	1251.72	5.70515	6.99541	5.69168	8.17383	5.15856	5.07386	9.12839	8.65207	8.62221	8.09773	7.37261	6.9978	4.64758	6.96182	5.44986	7.67454	4.36505	6.43185	2.82552	2.8202	3.4929	4.49253	10.9694	11.7071	13.3455	7.87355	7.64045	10.8015	1.43155	1.20267	1.84081	2.39521	1.97327	4.5159	5.81919	2.99136	3.69569	3.22203	3.02493	blue	0.521426	0.000664285
m3633	525.267	1316.41	3.86507	6.38204	5.0081	6.33023	3.388	3.23703	7.37746	4.53203	4.80162	6.33849	6.31032	6.21548	4.13996	4.76571	5.81784	6.78522	5.02925	6.56321	1.87499	2.28806	2.90892	4.1883	5.01164	8.81956	8.7754	4.13061	4.91758	7.02395	0.886541	0.607803	1.19439	1.77487	1.00907	4.07054	4.3791	2.62648	2.39164	2.32696	2.99333	blue	0.493234	0.00142051
m4187	628.285	890.726	10.0793	10.0083	17.6531	18.705	16.1881	17.2213	18.1855	9.67023	18.8839	18.1854	11.0923	10.3907	17.5914	16.7794	17.9387	10.3736	16.4911	16.6034	6.44403	6.7108	11.5876	11.8194	17.0215	19.0101	19.1965	15.9522	15.269	18.927	0.790747	0.583053	2.20921	2.95686	1.69962	9.75722	11.142	6.8047	5.16396	7.31994	5.41049	blue	0.571994	0.00014227
m4207	632.297	890.493	9.93671	10.2458	9.4196	10.1147	8.35793	8.8434	9.92857	9.22944	9.99959	9.39951	9.91147	8.72529	6.00598	10.2834	10.1912	10.8545	5.43704	5.37237	9.86898	7.77053	6.4043	11.1787	13.0265	13.5821	13.6961	11.5072	11.408	13.7273	3.23076	2.90086	5.194	6.58246	5.08907	10.1192	10.7967	8.41839	5.74181	8.66203	4.19869	blue	0.509328	0.000927864
m4258	642.802	952.75	8.12963	7.85329	4.75886	8.7545	8.05833	4.92273	7.59856	6.88665	7.5972	7.49723	7.46124	7.31085	9.79843	8.99879	10.128	8.85346	9.5789	9.25107	6.84696	4.71533	7.72309	7.27594	7.44995	8.70822	8.28407	7.96475	7.88105	8.58011	0.530399	0.314049	1.32594	1.24179	1.01321	6.8899	7.51485	5.81451	6.00352	5.54194	4.22044	blue	0.548719	0.000298116
m4339	656.28	933.254	7.21874	8.52411	7.72091	9.2427	6.50834	6.77846	9.50984	8.28192	9.90543	9.77487	9.01682	8.56017	7.95923	8.35773	7.8067	8.97122	7.59778	8.42616	5.76076	4.31195	6.57888	7.46094	11.3807	12.856	12.0032	9.92138	9.99244	12.8987	1.12203	1.31629	3.86004	6.16075	4.55428	7.24338	8.16309	3.93374	4.96006	4.51586	4.75704	blue	0.513876	0.00081951
m4343	656.781	933.368	4.90422	5.58545	4.64296	5.86924	4.01564	4.09049	5.28688	4.55299	5.30277	5.40613	5.15235	4.96901	5.21083	5.36764	5.14922	6.23962	4.92852	5.57407	3.63086	2.51683	4.50651	4.93015	7.23761	7.79486	7.46592	6.08158	6.10597	8.18511	0.733677	0.874859	2.4277	4.19271	3.043	4.46604	5.09551	2.46178	3.00795	2.79034	2.97649	blue	0.470308	0.00251727
m4372	660.292	933.495	6.10005	6.63873	5.84279	6.9257	4.89091	4.94625	6.68971	5.79694	6.40504	6.35254	6.20364	5.70559	6.58236	7.22023	11.9834	7.89847	11.401	6.6886	6.21784	4.94392	7.48198	7.66577	10.727	10.9799	11.02	8.59801	8.70699	11.3227	3.52892	3.03286	5.84436	8.58841	6.78709	7.75889	8.61874	5.81293	5.9778	5.45011	6.22339	blue	0.245433	0.132067
m4419	668.349	996.72	5.6554	6.43953	5.95165	6.12337	4.48144	4.56931	5.75371	4.90924	5.27537	4.94224	4.97736	5.15132	5.72336	6.24286	5.86405	7.0296	5.88176	6.18795	5.18535	3.79408	5.22594	5.74474	7.56519	8.65101	8.33904	6.00858	6.07894	7.48495	2.23136	1.87234	3.42999	4.65505	3.87433	5.58354	6.45493	4.62341	4.94062	4.87547	4.24049	blue	0.442178	0.00482557
m4430	670.295	996.701	17.344	15.1352	16.7984	18.4132	15.7327	15.8753	16.9867	15.8018	17.9988	17.2035	16.9217	15.8218	19.0679	19.1998	18.5172	19.3375	18.6043	8.80781	17.2767	15.642	18.8682	19.3544	19.7573	21.0563	19.8669	18.7627	18.3456	20.6302	5.50041	4.51796	10.1814	15.6315	13.0386	18.4831	20.4621	15.4567	15.6708	16.4337	15.9619	blue	0.486719	0.00167805
m4434	670.797	996.709	10.722	11.7181	11.0807	12.4815	10.8936	10.5969	11.1663	10.1607	12.5904	7.97521	11.0296	10.1889	12.6393	12.4495	12.384	12.6825	11.9258	11.9124	11.3547	9.77279	12.1326	12.0272	14.4669	13.7077	13.3445	12.5344	11.6459	13.9683	3.62785	2.84488	6.49343	10.0944	8.6489	12.0799	13.8387	10.9852	10.7516	10.7249	10.8093	blue	0.433805	0.00579734
m4462	674.308	996.646	13.8817	15.2771	14.7168	16.5907	13.8546	15.209	17.9778	15.6012	16.9597	16.0017	15.9471	15.0088	18.601	19.3406	20.0094	19.8321	17.5764	17.7561	16.6022	14.2097	18.5401	17.3738	24.5953	27.5529	24.255	19.2266	19.5317	23.4276	7.67033	8.03474	10.8905	15.5586	13.6693	20.9045	21.7508	16.0587	17.76	17.3361	17.0925	blue	0.418035	0.00809268
m4597	701.336	1129.93	63.3421	61.8463	58.3228	64.6424	63.8515	62.7679	61.4633	57.7469	59.6745	56.4604	57.548	58.4196	78.0086	87.632	82.5421	86.7093	81.3792	80.6855	49.3385	38.3429	54.6471	58.3652	68.3556	75.4088	77.4182	62.1073	52.9479	68.6314	8.56355	7.10206	12.1235	12.2937	9.84956	61.2337	71.438	53.0678	51.879	40.941	52.2601	blue	0.54301	0.000354515
m4633	707.313	1129.93	5.07435	5.16653	4.66854	5.01504	3.21231	3.11951	4.838	4.57024	4.54639	4.47565	4.48932	4.41081	6.85766	7.05542	6.61513	6.68101	6.63	6.66847	4.32392	3.10111	4.94235	3.76085	5.58233	5.70672	4.24938	4.85567	4.42074	4.43463	0.343227	0.175746	0.607449	0.484976	0.440592	5.34424	4.30782	4.27505	4.04852	3.27898	4.12896	blue	0.514733	0.000800402
m4995	943.452	1118.4	1.63303	3.54258	1.62562	5.16458	1.09467	0.839364	10.152	9.50144	8.6726	7.27658	5.8305	6.27678	0.660607	1.59943	1.73041	3.55543	1.41085	2.99728	0.152374	0.0139213	0.090145	0.380861	13.0541	13.5701	12.8547	2.04507	2.16279	7.57205	0.0155074	0.0245649	0.145933	0.734332	0.0149296	0.273724	0.315953	0.0321006	0.0651056	0.0159299	0.0166359	blue	0.377228	0.0179161
m5117	995.453	996.796	6.6741	6.67374	6.17944	6.68009	5.43663	5.69125	6.56154	5.91407	6.47393	6.35877	6.40846	6.25411	7.50313	7.71819	7.53484	8.26644	7.50568	7.15746	5.20727	3.82679	5.67149	6.08552	6.42497	7.36511	6.84087	6.21588	6.33642	7.07409	0.646379	0.576906	2.0595	3.21841	2.20636	5.71666	6.44599	3.82015	4.50087	4.20796	4.20896	blue	0.510626	0.000895705
m5269	1091.56	1014.37	6.24704	6.70605	5.805	7.51946	5.805	7.03391	7.60291	6.5391	7.41859	7.2736	5.98934	8.02667	9.20381	6.76607	9.21702	7.26749	5.47012	7.11044	2.77826	0.734681	2.67716	3.82219	14.296	16.3252	17.9796	8.14166	7.87903	14.9955	0.0130077	0.0126102	0.182975	0.121046	0.012523	2.94584	3.28886	1.0181	1.38795	1.00668	0.785795	blue	0.546225	0.000321683
m5481	1295.59	933.809	8.10734	13.8971	6.9158	16.1585	4.88086	3.60212	19.4505	15.6656	15.8157	14.7778	14.0193	12.9525	5.19935	11.0061	6.59677	12.6174	7.41018	11.6691	1.02871	0.522515	1.41871	1.98458	17.923	18.1881	27.7075	5.81445	5.5291	18.8972	0.0153701	0.0797616	0.755551	1.04463	0.484803	1.69875	1.93643	0.342228	0.681087	0.526339	0.665785	blue	0.398979	0.011869
m5485	1296.59	933.809	4.53431	6.73952	3.38208	8.62257	2.71806	2.15987	11.0911	8.73331	9.18819	8.61524	7.72291	7.32031	2.94822	6.26277	4.75122	7.20623	4.38974	6.32858	0.619368	0.19598	0.646917	0.982249	10.0355	10.1549	14.5794	3.46705	3.19328	9.49289	0.0145819	0.0259857	0.419924	0.618077	0.350761	1.05616	1.06176	0.277471	0.487965	0.413727	0.304715	blue	0.371527	0.0198726
m5531	1323.62	996.779	33.9406	35.8943	30.909	41.8855	31.5716	30.6568	39.1532	35.0938	37.736	36.4553	35.3738	34.1542	41.166	43.0965	41.6246	45.3366	40.4791	42.1394	34.6592	16.0782	35.6058	41.1654	54.9677	61.9713	62.8536	51.0744	49.3061	59.0181	0.962324	0.8107	5.97188	8.67516	4.91911	42.9907	49.504	19.1955	27.1655	19.8365	21.3949	blue	0.595147	6.43665e-05
m5536	1324.63	996.764	20.1075	22.0307	18.1905	22.1297	17.1348	16.9273	21.0893	19.0321	20.3471	19.5324	18.6282	18.1462	22.8539	23.263	22.3052	24.5236	22.2452	23.8433	19.3261	10.3434	21.926	25.725	30.3221	34.0096	34.0444	27.6038	25.8331	31.7333	0.706719	0.442605	4.25303	5.69736	3.607	22.7182	26.3442	11.1083	14.534	11.0298	11.5898	blue	0.599795	5.44861e-05
m5538	1325.63	996.764	5.47445	5.25721	4.8055	5.85065	4.79861	4.93518	6.40393	5.50577	5.90088	5.65801	5.26363	5.09373	6.30731	6.57309	6.02014	6.3116	6.20146	6.75648	5.07125	2.78485	5.45181	6.06678	8.47159	9.48127	9.11715	7.38933	6.89847	7.99628	0.213381	0.153188	1.33704	1.84	0.907559	6.16174	7.61685	3.25185	4.43843	3.53958	3.7441	blue	0.582662	9.94592e-05
m5568	1351.65	1065.6	19.6775	17.7369	19.4608	21.096	17.7035	19.8821	20.4513	18.595	19.7276	20.4395	19.4508	18.2639	22.654	21.6834	23.5905	22.3515	20.8594	21.2828	7.06368	2.52005	8.24357	11.6701	24.8848	28.0916	27.8921	20.645	18.2976	27.9037	0.037051	0.0122636	0.215767	0.126833	0.0722765	15.3539	13.1638	3.37695	4.67724	2.62725	3.37669	blue	0.551945	0.000269936
m0175	132.102	73.9987	2.13155	2.50173	2.18162	2.08834	2.0297	2.10164	2.07622	1.97869	1.95254	1.93966	1.99398	2.03798	3.75826	3.27576	2.51664	2.38655	13.4845	2.24808	1.29132	1.55128	1.54076	1.39411	0.509052	0.698146	0.582723	0.500307	0.743051	0.559372	6.78802	8.30157	10.9079	13.2011	9.36839	42.2676	43.8704	47.4657	47.3994	55.4308	64.6843	brown	-0.550147	0.000285333	Amino acid	Isoleucine / Leucine
m3140	472.236	288.646	1.55045	10.6479	2.05297	1.03686	0.819936	0.771259	0.792349	0.572328	0.526883	0.93693	0.439425	0.408356	0.743876	0.119426	0.00684467	0.00536424	0.0678682	0.0146974	4.87712	13.6417	1.6244	14.7738	3.02554	1.65571	2.33212	2.87362	2.96973	1.88412	0.0181728	0.00570231	0.00510613	0.00604059	0.00650674	0.00520503	0.00618509	0.00677256	0.264889	0.014286	0.00725041	brown	0.668707	3.27164e-06	Phenolamide	Monohydrated N?,N??-di-caffeoylspermidine (multiple isomers)
m3144	472.244	255.786	2.07903	38.19	7.29533	4.13408	2.41553	1.10132	1.759	0.760761	1.22317	1.44522	2.92821	0.780042	10.0665	0.364316	0.00525325	0.0220224	0.202866	0.0151289	33.9077	60.2691	10.3486	75.9293	19.8925	7.66824	15.308	10.6376	9.55524	9.66202	0.100721	0.12219	0.0150423	0.134534	0.0552912	2.92296	2.53957	1.54469	3.64604	3.40703	3.54281	brown	0.669119	3.21001e-06	Phenolamide	Monohydrated N',N''-di-caffeoylspermidine (multiple isomers)
m3121	470.229	288.707	18.3719	42.7565	23.8442	13.1164	26.0815	16.0021	11.8776	17.8445	7.37536	17.6836	10.5257	8.5274	1.087	2.08682	0.197081	0.460543	1.36462	0.327931	17.9392	29.6437	3.49013	22.8007	11.4899	3.67753	5.36821	12.3147	7.62352	6.84527	0.347073	0.0585238	0.0120357	0.0700149	0.0425479	0.0235812	0.0261264	0.0794358	0.177006	0.0661352	0.604358	brown	0.687629	1.32406e-06	Phenolamide	N',N''-Di-caffeoylspermidine (multiple isomers)
m4144	617.278	823.705	21.9268	23.0471	19.4882	23.0086	6.15048	17.3653	8.75007	7.41271	8.38923	7.96525	8.77381	7.5199	8.7169	10.0516	7.86427	9.87667	6.92637	10.7927	15.6241	11.4279	9.22732	17.2204	11.3537	12.7565	33.6954	23.856	23.3831	32.8203	2.37396	2.02522	9.51753	4.63418	6.1129	16.3547	17.0508	4.7919	6.91125	12.486	9.98683	brown	0.553624	0.000256234	O-acyl sugar	O-acyl sugar #3, classe 2
m0543	182.081	71.8374	3.33595	3.29075	3.33859	3.22952	2.46904	3.34911	4.07523	3.23962	3.28934	3.35904	3.06193	3.78914	4.6468	4.089	4.33443	4.08565	3.53882	3.91066	3.26325	3.7511	3.03661	2.14258	1.74942	2.17994	1.74283	2.87544	3.18685	1.77172	12.755	13.8077	5.43101	7.21738	16.9786	3.98405	2.61387	4.12795	5.18596	4.07951	4.62943	brown	-0.654373	6.226e-06	Amino acid	Tyrosine
m0017	86.0964	53.9206	15.4534	14.696	17.0387	12.1724	13.2418	16.583	16.8454	16.5982	16.1642	15.4364	16.6329	17.8216	28.7314	24.1649	26.2663	26.9743	27.8104	26.7465	16.2732	12.2981	16.4524	15.2544	6.77469	7.54215	17.7206	19.4687	12.3106	8.41121	20.5167	4.63307	2.69305	3.48416	9.25466	28.7712	31.7207	45.7521	43.1051	45.3723	43.276	brown	0.1109	0.501511
m0045	98.9841	52.5488	6.81179	5.83216	6.53173	6.3262	5.14821	7.89305	5.1713	3.5106	5.37817	5.72751	4.99087	3.99846	9.59937	7.90095	10.1343	8.88237	8.97512	7.77053	4.27036	5.87268	5.68572	4.59903	2.8573	3.75132	4.38229	2.9419	3.28676	2.55781	25.8668	18.2282	21.7701	14.2466	15.744	9.99698	15.6598	18.2913	13.4569	22.4615	14.2205	brown	-0.756224	2.58428e-08
m0047	99.0805	890.339	20.8852	22.8065	19.5848	23.255	17.3774	17.427	23.524	20.3515	21.9067	20.4825	21.9025	19.8885	10.0736	12.1982	11.3956	11.6903	10.265	10.5265	14.5688	11.5802	16.2395	16.5115	23.3657	26.5893	28.4286	20.2909	19.8608	26.4326	3.66553	3.30309	3.40158	8.09429	3.89323	8.35808	10.5264	12.7558	8.29909	8.01351	10.0356	brown	0.725832	1.70745e-07
m0085	110.009	44.4512	7.40997	7.25157	8.42742	8.05201	8.5413	8.30435	6.99743	6.46144	7.42908	6.84911	7.28876	6.7009	14.4044	13.9248	14.2121	14.2565	14.3025	13.734	10.5318	13.9664	11.6945	12.891	7.52256	7.42389	5.8971	9.92058	7.90537	7.88088	23.8328	19.4267	14.7557	28.5249	33.7795	26.9803	25.3143	25.7088	26.7706	25.5888	22.5894	brown	-0.648499	8.02671e-06
m0152	128.019	44.4373	3.62693	3.2944	3.39509	3.07894	3.51852	3.7348	3.41129	3.3407	3.89341	3.59216	3.79628	3.55275	6.5357	5.87113	5.87966	5.93957	6.5259	6.17934	4.64733	6.15655	5.25614	5.89015	3.37032	3.48339	2.67038	4.23351	3.65349	3.69013	11.8546	9.6731	6.2662	11.0656	12.117	11.1897	10.835	11.2669	11.8731	12.3527	10.4896	brown	-0.643416	9.95716e-06
m0155	129.018	71.5774	1.07398	0.875469	0.941986	0.804494	0.876136	1.06402	0.85665	0.800298	0.974459	0.952017	0.97224	0.853141	1.8749	1.35243	1.63244	1.43743	1.23272	1.47576	1.26721	1.86523	1.11484	1.82436	1.16979	1.00618	1.10599	0.812946	1.25286	1.12466	6.71016	9.25641	4.6813	17.7503	4.85877	6.79978	4.23764	4.70243	5.43744	3.87706	3.86217	brown	-0.648822	7.91664e-06
m0156	129.018	58.1674	1.53787	1.53513	1.62245	1.41596	1.44976	1.55293	1.40438	1.44393	1.5784	1.3219	1.51551	1.41548	2.90469	2.28482	2.39937	2.21408	1.61655	2.24201	1.43275	1.78993	1.53419	1.6899	1.08209	0.933547	0.99569	1.34609	1.39494	1.04574	7.67777	9.91957	4.66338	18.7141	7.29334	6.86075	4.75416	4.93154	5.21087	3.84935	4.08808	brown	-0.729599	1.36976e-07
m0210	139.003	71.4154	0.653176	0.700462	0.739117	0.694287	0.692582	0.654234	0.708708	0.679941	0.768017	0.603287	0.752255	0.698839	1.58018	1.0921	1.33867	1.18528	0.789877	1.2531	0.690418	0.830809	0.910947	0.799075	0.404104	0.444994	0.506402	0.592885	0.55654	0.404486	5.48952	7.7717	4.03709	17.2862	4.22433	5.70007	3.66016	3.95734	4.2718	3.0665	2.86161	brown	-0.712583	3.60479e-07
m0298	151.035	44.4145	6.71478	6.66276	6.59712	6.6011	8.03698	8.33027	6.11789	6.0928	7.27935	6.32025	6.72813	6.18129	15.0734	12.6199	13.5011	13.8058	14.3522	12.6479	8.79613	11.0618	9.40011	9.86347	6.65311	6.47377	5.03053	8.58826	7.47356	6.9978	23.2904	17.0066	11.6686	23.5209	26.3485	25.2167	21.5894	23.1487	25.2749	25.3751	21.1934	brown	-0.659914	4.87466e-06
m0374	163.039	159.181	13.4278	13.9303	10.6778	8.18588	9.6038	14.1378	10.7562	12.0452	7.69405	10.2079	10.6248	10.227	11.6102	10.1566	7.50637	7.726	11.1929	7.914	13.4419	13.9685	12.3301	24.9062	11.3008	8.81753	10.7498	10.7498	10.7721	7.82123	8.78594	20.8823	12.6135	3.33549	3.77069	6.94568	2.81809	5.61727	4.18022	5.42972	6.23056	brown	0.410236	0.00949061
m0377	163.039	407.073	3.2667	7.64469	5.30338	1.98925	4.3922	5.64339	3.88841	4.13929	3.1418	4.38963	2.86853	3.45249	1.09398	1.89724	0.705313	0.384122	2.8036	0.525996	23.1843	15.5175	8.33253	22.7705	11.6067	9.45805	11.2862	13.1428	14.2254	10.1075	0.638436	0.541667	0.315437	0.349177	0.270318	3.88151	1.14898	1.69844	2.70065	4.04457	2.35696	brown	0.818559	1.94133e-10
m0454	170.045	73.6433	2.68787	2.57476	3.00299	2.68535	2.75185	3.72676	2.817	3.91067	3.27996	3.04756	3.2235	3.84861	0.173629	0.226739	0.228987	0.174118	0.16602	0.188823	8.36555	7.40033	5.35179	5.5554	3.78365	4.24933	4.32839	6.81725	6.36983	5.48648	0.464848	1.624	1.46184	0.50043	0.398942	0.325903	0.127608	0.254647	0.284531	0.0850169	0.398142	brown	0.727224	1.57461e-07
m0489	175.024	71.6701	0.753653	0.668352	0.733045	0.709003	0.658903	0.807091	0.780891	0.725545	0.903554	0.667782	0.848522	0.692241	1.53671	1.10129	1.2744	1.20627	0.836672	1.23905	0.744384	0.686255	0.788966	0.708029	0.459993	0.546789	0.479303	0.662663	0.626366	0.349713	5.54355	8.02855	3.65138	15.4444	3.64746	5.32933	3.35059	3.48392	3.88531	2.74334	2.92951	brown	-0.718038	2.66356e-07
m0490	175.023	58.3944	0.827721	0.730832	0.82912	0.8465	0.922107	0.913772	0.875571	0.968927	1.03423	0.816979	1.01403	0.862564	1.96633	1.47659	1.57786	1.44546	0.984306	1.52055	0.667462	0.685298	0.733256	0.754331	0.397874	0.508589	0.464336	0.586835	0.667028	0.443194	5.64265	7.62998	3.22201	13.9433	4.22388	4.7566	2.9942	2.99564	3.30567	2.68337	2.55771	brown	-0.759027	2.14169e-08
m0546	182.963	44.3614	6.41324	5.48121	5.63365	5.58261	6.36671	6.26221	5.42553	5.19539	5.849	5.32282	5.70247	5.15922	17.8058	17.6591	17.2285	17.9836	17.6616	16.9165	5.09179	7.12686	5.95948	6.68501	3.72975	3.67563	2.58792	5.24266	3.90255	3.50755	23.4247	19.2869	11.7687	24.478	30.2199	25.654	22.0108	19.4824	24.2603	22.8401	18.4108	brown	-0.760205	1.97763e-08
m0625	193.034	71.5864	0.343309	0.337725	0.346479	0.394822	0.339771	0.316396	0.351505	0.377839	0.4232	0.34503	0.470111	0.376994	0.899585	0.640717	0.702136	0.710597	0.450082	0.884764	0.223879	0.309105	0.22491	0.249532	0.129807	0.148592	0.156156	0.232836	0.205799	0.127451	4.07244	7.19688	2.61197	16.4098	1.87083	4.53584	2.19976	2.39966	2.57535	1.72278	1.56186	brown	-0.713128	3.4986e-07
m0686	198.94	44.4512	16.5269	14.7433	15.981	16.9589	18.7317	19.5194	18.0738	17.7194	17.166	16.4436	18.1516	17.0995	21.0961	20.4194	22.2118	18.1492	18.0153	19.3702	17.0147	17.5714	17.6302	15.7315	16.7955	15.1296	11.6236	21.9612	18.4607	14.7395	17.6906	14.9722	16.436	38.32	42.2641	34.3988	32.7017	28.5377	32.1674	35.781	33.2107	brown	-0.48424	0.00178633
m0704	200.973	44.399	5.51033	5.36016	5.69414	5.9664	6.75433	6.53244	5.13078	5.01894	5.49261	5.03283	5.19168	5.05592	15.3702	14.9394	15.3609	16.5973	15.9063	14.4411	5.54873	7.65687	6.26499	7.0197	3.7649	3.7927	2.69727	5.83595	4.18868	3.80733	20.8204	15.5931	9.39061	21.4185	25.8453	27.497	25.2596	22.0925	27.8997	24.6538	18.5653	brown	-0.709568	4.24861e-07
m0716	202.971	44.399	1.3888	1.43603	1.59206	1.59176	1.77144	1.81771	1.47191	1.38692	1.50486	1.34673	1.43696	1.35951	4.10773	3.96348	3.98672	3.99082	4.12724	3.64864	1.51699	2.16137	1.87397	2.06163	1.09989	1.02942	0.7334	1.45749	1.07982	1.02025	5.4566	4.17048	2.63512	5.69086	6.91975	7.42092	6.53324	5.9772	7.27983	6.50351	5.17245	brown	-0.695783	8.78006e-07
m0766	206.886	48.624	5.20885	4.53022	5.1408	5.23474	4.94378	4.77024	3.66317	3.92164	3.73425	4.59364	3.48628	4.95671	8.69314	6.07921	6.54124	5.82321	6.64064	6.42565	4.56709	5.10252	5.28403	6.34973	2.82274	2.8447	4.05376	3.23714	2.33392	2.15436	5.13741	1.99376	1.4234	6.85674	7.6325	12.887	19.4746	15.2422	12.7503	21.5705	18.3379	brown	-0.251306	0.122775
m0835	214.918	44.5405	9.44359	7.07401	8.75847	9.17992	8.88894	10.3367	10.8807	11.4015	9.60362	9.77475	11.2222	10.8766	4.5856	4.76262	5.35176	3.26743	3.47328	4.32842	11.2007	9.05818	11.4205	7.80118	15.2983	12.7549	10.4798	16.6468	18.0867	11.7806	3.17968	3.45622	5.62734	11.4344	11.0235	7.36813	7.94052	7.53405	6.94722	9.49327	10.1056	brown	0.532184	0.000488323
m0836	215.016	71.6882	2.33621	2.425	2.48742	2.32759	2.4094	2.42379	2.28667	2.23019	3.0869	2.33824	3.12094	2.61602	4.57102	3.35988	3.86769	3.66717	2.64206	3.76738	3.65934	4.05342	3.92039	3.32013	2.30703	2.25343	2.03049	2.5487	2.39605	1.88422	29.2218	48.3669	25.1925	110.73	18.9855	24.6088	15.4662	18.5692	16.1884	13.0517	11.5903	brown	-0.694092	9.57141e-07
m0837	215.016	58.9669	3.72388	4.05029	3.59486	3.68136	3.95079	4.44694	3.30734	3.3273	4.00078	2.98308	4.82548	3.64644	6.02311	4.37296	5.50421	5.04576	3.80371	5.13235	3.52275	4.14383	3.96485	4.07963	1.68275	1.80074	1.45117	2.18108	2.25355	1.79672	41.8157	71.5811	36.9248	173.309	38.288	24.0337	14.7024	15.9369	14.6381	11.0905	10.1401	brown	-0.758454	2.22587e-08
m0851	216.951	44.4478	13.3991	11.2073	12.3048	12.8741	13.5505	14.7893	15.4659	15.4214	14.9421	14.4533	15.9771	14.8296	15.4215	14.9152	15.2735	12.7399	13.0388	15.093	12.1947	13.6404	13.7865	12.831	12.8867	11.334	8.50678	16.2786	14.2418	11.2373	13.3134	12.4371	12.4665	24.9126	26.9107	24.1921	23.6515	21.9559	23.8241	27.3576	25.6466	brown	-0.44169	0.00487805
m0875	218.984	44.3695	3.14333	2.97429	2.94592	3.04368	3.47216	3.27966	2.99574	2.94861	3.35877	3.08054	3.33314	3.22049	7.68965	7.21781	6.82518	7.57389	7.70966	7.5544	2.87427	4.0557	3.75797	4.05331	1.94075	1.95066	1.51957	2.88879	1.8702	2.10399	10.4972	8.17943	4.7468	8.92534	11.8154	13.6925	12.867	12.3424	14.3925	12.9469	10.41	brown	-0.688085	1.29444e-06
m0916	223.06	295.534	0.18717	0.164781	0.208068	0.148767	0.10146	0.133734	0.262216	0.336974	0.202758	0.243747	0.460119	0.281475	1.18606	0.494762	1.02691	0.532571	0.90059	0.494999	0.270308	0.23092	0.321874	0.331609	0.754309	0.268623	0.291758	0.273409	0.385305	0.35727	9.32869	4.77119	13.299	10.2991	11.325	2.81096	0.789922	0.983552	1.77863	0.869684	4.23316	brown	-0.671439	2.88263e-06
m0926	223.989	44.394	12.6729	13.2427	12.9054	12.5603	14.926	13.6722	11.5339	11.3953	12.7797	10.9623	11.7654	11.2171	42.2476	38.8725	37.5165	40.0854	40.8111	38.0701	11.0938	15.1875	11.8618	15.2228	7.05195	6.67298	4.57949	10.649	7.02492	7.87772	45.1697	35.3926	21.1329	55.0904	68.8945	60.7748	51.5378	45.0845	58.464	54.3212	40.8384	brown	-0.739306	7.63237e-08
m0932	224.99	44.394	3.54223	3.52222	3.62617	3.56857	4.14839	3.77969	2.94959	2.83852	3.2015	3.04529	3.04359	2.98358	10.729	9.30232	9.60493	10.5797	10.6052	9.54779	3.31755	4.26041	3.58378	4.17168	2.10847	1.96249	1.40372	3.01771	1.94133	2.28943	12.3835	9.4398	6.19329	15.0268	17.8937	16.1635	13.5686	12.2793	16.41	13.433	10.7501	brown	-0.731746	1.20618e-07
m0933	225.016	52.5394	2.58984	2.01906	2.5737	2.35004	1.92199	2.83305	2.08413	1.31456	2.10735	1.95288	1.7911	1.41037	4.08174	3.1154	3.83974	3.36523	3.58618	3.42809	1.40909	2.02283	2.12462	1.9059	1.08679	1.4773	1.76362	1.13943	1.10784	1.00081	9.65797	6.32537	8.03556	5.48329	5.93429	4.47447	6.0209	7.26112	5.50997	9.47476	5.55209	brown	-0.761237	1.84356e-08
m0941	225.112	890.591	8.79301	14.1061	12.1566	15.2093	11.2789	11.3252	15.8152	13.6989	14.2567	13.6824	14.2177	12.8636	6.99551	8.16976	7.4018	9.12154	7.55263	7.6596	5.27674	7.03438	8.8506	9.96898	14.647	16.4969	17.6873	12.6894	11.6479	16.2926	2.51998	2.10472	3.51765	4.58282	3.67851	9.2003	6.28891	7.51007	7.86554	7.67725	6.28188	brown	0.651196	7.14791e-06
m0959	225.987	44.399	3.65769	3.28916	3.31539	3.28263	3.89074	4.00855	3.28992	3.29181	3.55484	3.13658	3.32082	3.02052	11.1153	9.94646	9.09896	10.1101	10.1523	9.66428	3.07345	3.87916	3.25444	3.97771	2.20508	1.83872	1.39894	2.89459	2.17999	2.04437	11.8242	9.56939	5.7777	13.8925	16.6219	16.179	13.2781	11.8304	15.2279	14.9631	11.3539	brown	-0.733523	1.08462e-07
m0996	230.99	59.0976	1.65186	1.61991	1.6083	1.62881	1.56544	1.69299	1.38541	1.4532	1.47824	1.29389	1.68522	1.46638	3.57339	2.27051	2.76394	2.51108	2.2921	2.52281	1.17867	1.49079	1.6154	1.32542	0.67441	0.737985	0.6666	0.743275	0.884431	0.635926	10.7927	13.4658	7.2755	35.9641	4.03149	8.04806	5.63354	5.56639	5.03453	4.36254	3.96193	brown	-0.755607	2.69242e-08
m1004	232.928	44.5384	4.18405	3.30199	4.00689	4.65716	4.58715	5.40825	5.76782	5.81281	4.8724	5.20669	5.88065	5.41056	2.02427	2.01521	2.21464	1.38085	1.50543	1.94189	6.12343	5.15257	5.86054	3.8476	8.07558	6.34963	5.7614	9.05959	9.66717	6.57574	1.6657	1.40514	2.39692	5.1155	4.8881	3.89657	4.26935	4.12195	3.81611	5.33886	5.80559	brown	0.566605	0.000169683
m1037	236.626	272.95	2.70318	22.3843	3.66396	3.6215	3.61001	1.30356	2.25809	1.28784	1.50948	2.17634	3.27119	0.514678	3.7095	0.590697	0.00541645	0.052255	0.256675	0.0110983	25.087	61.4484	7.90436	66.4805	16.6868	8.50061	14.084	14.9581	14.6817	9.97632	0.0146252	0.00487943	0.00436928	0.0051689	0.00556778	0.356755	0.0350351	0.0169065	2.41659	0.0307	0.0995479	brown	0.741386	6.71074e-08
m1042	237.127	272.856	0.754428	5.94393	1.05554	0.916929	1.02791	0.377426	0.657685	0.35129	0.428602	0.665271	0.900055	0.143708	1.13293	0.185493	0.0293135	0.00453943	0.0931505	0.00437794	6.97867	16.0379	2.23182	18.3272	4.50438	2.34982	3.78651	4.03458	4.05211	2.73416	0.0205369	0.00482552	0.00432101	0.0179563	0.0185833	0.131715	0.00523407	0.032544	0.706638	0.014731	0.0132917	brown	0.686307	1.41352e-06
m1053	239.967	44.4312	9.83263	7.94964	8.81908	9.14675	10.3588	10.2175	10.7581	11.1119	10.848	10.2036	11.6732	10.6258	12.0082	11.4048	12.7316	10.3987	10.1829	10.8583	8.14347	8.50121	8.50108	8.05958	8.27512	6.66693	5.21468	10.4601	8.88797	7.11671	8.57987	8.1305	8.63676	20.1261	22.2682	17.9952	16.2162	14.394	16.6913	18.1216	17.1396	brown	-0.51685	0.00075489
m1062	242	44.3649	13.6844	13.6957	13.5275	13.0828	16.0041	15.8788	13.6157	13.2497	14.9386	13.0085	14.3184	13.5588	43.1239	38.8595	38.2976	41.1007	41.6243	39.6966	11.9388	17.3701	13.6472	17.9235	8.23127	7.7212	5.61442	12.1512	7.99039	8.37711	50.8259	36.7957	20.3306	49.4415	60.7056	68.0044	59.1944	54.5475	68.9126	60.8703	46.3217	brown	-0.709612	4.23833e-07
m1073	243.001	44.399	3.79484	3.61479	3.46484	3.30356	4.17593	4.13804	3.81298	3.51001	4.04275	3.81907	3.83611	3.67695	11.0601	10.0823	9.30748	10.4228	10.6464	10.3817	3.07796	4.38134	3.51469	4.61113	2.18719	1.96457	1.49082	3.31182	2.41518	2.33186	13.2519	10.9306	6.00464	11.9062	15.2176	16.9373	14.6139	13.4917	16.9812	16.0075	12.4624	brown	-0.716317	2.93264e-07
m1092	243.998	44.394	3.56931	3.68895	3.72322	3.68684	4.24968	3.99142	3.49903	3.43067	3.92763	3.37116	3.83922	3.56631	10.4433	9.39524	9.02584	10.0859	9.95648	9.43841	3.85459	5.10558	4.16661	5.09902	2.21778	2.04878	1.56544	3.37368	2.51105	2.41869	12.7049	9.81227	6.06953	13.3049	16.4741	18.0125	15.3089	13.7722	17.6691	14.9132	11.854	brown	-0.697611	7.99258e-07
m1098	244.181	49.0299	1.41258	1.79848	1.38285	1.24096	1.21306	1.13635	1.67568	1.40577	2.19004	1.83297	1.75474	1.54296	7.67983	4.65609	4.4248	4.85422	4.3159	4.52994	1.39599	2.2047	1.86178	2.70309	0.894768	1.03456	2.14531	2.50975	1.00272	0.99762	3.23673	1.04391	0.610548	1.22634	4.55656	8.6966	9.51929	14.6629	14.0864	10.1898	11.9706	brown	-0.269618	0.0969385
m1118	246.196	48.9239	0.966022	1.1817	0.928573	0.950184	0.907438	1.07525	1.66325	1.40026	2.09329	1.72655	1.56167	1.58752	4.79851	3.50541	3.67811	3.65472	3.23003	3.49626	1.20778	1.85049	1.24033	2.10642	1.43511	0.772683	2.22724	2.18816	0.880325	0.648115	2.70411	1.58619	0.757308	1.36255	6.60243	7.73891	8.35996	12.7633	14.4465	8.61837	9.36237	brown	-0.322346	0.0453569
m1169	252.142	132.413	6.37759	13.3582	12.7154	4.9684	6.8892	7.02781	4.31888	6.18501	3.59076	4.64204	2.60979	4.17554	0.203348	0.371658	0.0455856	0.0761527	0.138381	0.0418108	10.4867	15.531	3.22329	10.6466	3.07185	1.27009	2.53175	3.95276	3.94396	3.38456	0.0138251	0.0259561	0.00992499	0.0117413	0.0126474	0.0101172	0.0120222	0.0131641	1.39933	0.0134949	0.0140929	brown	0.727634	1.53733e-07
m1191	257.977	44.4356	6.40772	5.77057	6.48384	6.54436	6.79757	7.02041	7.45094	7.53912	7.69464	7.17181	8.43498	8.02493	7.14177	6.92336	7.182	6.02161	5.93725	6.96957	6.7508	7.04732	7.3122	6.84024	5.47692	4.86818	3.88192	7.51263	6.80168	5.81246	6.04535	5.34523	5.70686	12.3907	14.0979	12.3639	11.0917	10.2617	11.8874	12.5957	11.3105	brown	-0.350801	0.0285543
m1194	258.11	51.1232	1.46362	1.51976	1.25056	1.00998	1.4357	1.86874	2.23927	1.75208	2.55838	1.72088	2.03019	1.94611	2.9882	3.1533	3.30962	3.44577	2.62105	3.23056	1.97531	3.19174	1.17364	2.44183	2.06942	1.34417	3.0635	1.64079	2.48843	2.28342	18.2443	16.3244	8.3748	9.77107	8.41698	3.64994	4.50127	7.56992	5.78172	8.69086	7.06492	brown	-0.664307	4.00068e-06
m1212	261.037	52.5752	10.489	7.71905	9.69347	9.69651	7.61959	11.6809	8.32951	4.9275	8.10226	8.09036	7.22833	5.59882	16.2773	13.1936	15.9033	13.9736	14.435	13.0425	5.22659	7.60194	7.20401	6.83522	3.84992	5.01692	6.05091	3.68709	3.78997	3.73307	37.555	24.7537	30.4205	18.7486	22.5877	16.7601	25.3392	30.3997	22.4427	38.9911	22.6621	brown	-0.755954	2.63098e-08
m1361	279.048	52.325	7.27376	5.6242	6.768	6.20434	5.05962	7.76343	6.1307	3.75278	5.80283	6.17256	5.21385	3.93184	9.78709	8.91679	10.9264	9.39047	9.17905	8.96863	3.76013	5.32876	5.26368	4.79695	2.90171	3.89013	4.44192	2.56541	2.46218	2.59795	25.7106	18.5486	23.5908	13.9073	14.4638	10.4512	16.0268	20.0567	15.0795	25.821	16.713	brown	-0.75405	2.98437e-08
m1475	290.847	48.6091	10.4121	8.38264	10.9225	10.8844	10.1255	8.98086	7.98207	8.20615	8.05728	10.0056	6.77122	10.261	17.7535	12.1197	12.8441	11.9793	13.48	13.2525	6.7301	8.50641	8.63905	10.8057	4.18991	4.27332	6.76548	4.77063	3.37654	2.98881	9.02251	2.20094	1.49853	11.1017	12.3885	26.9319	40.3523	31.1774	27.2035	41.7083	36.2082	brown	-0.198022	0.226885
m1489	292.846	48.5789	2.26739	1.83238	2.42813	2.49313	2.35765	2.22393	1.9807	1.77945	1.69781	2.28242	1.55888	2.41797	3.84545	2.54158	2.73376	2.40517	2.88785	2.97802	1.6764	2.04841	1.86621	2.41453	1.09155	1.07029	1.70485	1.14626	0.926646	0.798279	2.16736	0.638832	0.334926	2.39183	2.87529	5.92542	9.81249	7.27321	6.68158	9.7211	8.47788	brown	-0.219202	0.180001
m1650	310.213	272.903	1.66219	15.5211	2.16422	2.16077	1.97213	0.647087	1.31115	0.707046	0.911606	1.25974	1.89585	0.239013	2.21637	0.254426	0.0128193	0.0108636	0.150582	0.0104771	16.8618	44.166	4.6974	50.1484	9.60385	4.68929	8.7109	8.88209	8.84463	6.01069	0.0136874	0.0115483	0.0103409	0.0222076	0.0131774	0.204971	0.012526	0.0148391	1.41343	0.0140604	0.0370708	brown	0.707817	4.66961e-07
m1734	317.121	203.206	3.87853	3.40035	3.83013	3.86029	3.21598	4.31008	2.8412	2.30176	2.3145	2.19894	2.50713	2.1976	6.01901	5.76124	6.30707	5.80404	6.59179	5.45453	4.04285	4.03061	3.65775	3.43807	2.09091	1.77127	1.64033	1.88437	2.72828	1.77193	10.6915	11.7496	13.3113	10.9596	8.62748	4.01649	3.2906	4.51462	4.36024	4.81753	4.71527	brown	-0.736783	8.90694e-08
m2428	377.084	214.787	23.0239	21.6323	20.0354	17.7554	20.9095	22.4713	19.34	19.9516	17.7957	21.9281	19.174	19.8734	22.6286	19.5169	16.0652	15.3183	18.6284	15.7464	36.8224	35.66	27.2798	33.6045	23.9436	21.8601	21.9975	29.1699	31.2223	23.3474	41.6545	60.6273	41.3358	20.4211	16.8773	20.7596	9.84311	19.4918	19.1989	16.4924	26.709	brown	0.125787	0.445452
m2431	377.084	227.803	8.38012	7.94858	7.01523	5.99239	7.27651	8.37916	6.4912	6.73574	5.713	7.20465	6.62371	6.06154	7.92585	7.341	5.76241	5.63507	7.19867	5.65034	9.11671	9.12398	7.80436	10.9324	7.14207	6.62053	6.2127	8.1629	9.26211	6.70867	7.49437	15.1317	9.98842	3.14816	3.4551	5.67131	2.36907	4.75612	4.58123	4.63522	6.07497	brown	0.326704	0.0423601
m2515	389.16	226.381	0.710174	6.87081	0.404845	1.04021	0.450272	0.178142	0.589189	0.131833	0.564892	0.361982	1.37442	0.0714038	12.4081	0.203475	0.0122856	0.0104114	0.064659	0.0199654	99.412	137.186	75.5277	122.474	36.9076	13.5485	59.5584	10.3568	5.09559	13.2496	0.0131176	0.0440225	0.0589005	0.0117241	0.0126289	0.0223126	0.0120046	0.0131448	0.32417	0.013475	0.0145601	brown	0.631013	1.6578e-05
m2517	389.159	209.042	0.580474	2.1252	0.374739	0.586572	0.372862	0.200006	0.297142	0.12107	0.35495	0.194667	0.572002	0.138467	3.32656	0.111381	0.00573713	0.0282487	0.0537235	0.0224109	14.9405	19.7182	13.6827	18.0229	6.03511	2.37174	9.06217	1.74778	0.81793	2.3006	0.00612566	0.028171	0.0321524	0.00547492	0.00589741	0.0047176	0.00560589	0.00613835	0.00559507	0.00629257	0.0145243	brown	0.613878	3.23585e-05
m2519	389.661	226.437	0.291888	2.73276	0.15879	0.502012	0.212351	0.0886235	0.185614	0.0576656	0.240642	0.132162	0.546181	0.0364919	4.615	0.0826526	0.00544818	0.0152899	0.00732653	0.00445278	37.5779	53.0584	28.5836	45.5288	14.297	5.45301	23.2089	4.29697	2.12517	5.21142	0.00581714	0.00490801	0.015624	0.00519917	0.00560039	0.00448	0.00532354	0.00582918	0.0538911	0.00597564	0.00624047	brown	0.613853	3.23885e-05
m2524	390.161	226.501	0.114165	0.877334	0.0412743	0.164274	0.0814459	0.0316731	0.0950808	0.0118691	0.0768601	0.0295689	0.215804	0.0137107	1.67056	0.0176297	0.00572911	0.00485511	0.00519052	0.00468239	12.4918	17.5652	9.32176	15.2951	4.5456	1.79057	7.4166	1.51665	0.768729	1.86292	0.0061171	0.00516109	0.0099135	0.00546727	0.00588917	0.00471101	0.00559805	0.00612977	0.00558725	0.00628378	0.00656227	brown	0.593124	6.91542e-05
m2529	390.669	207.361	0.0274441	0.141382	0.0472024	0.0137033	0.0184448	0.0155763	0.0109225	0.0567646	0.00481255	0.0121487	0.0174678	0.0192372	3.21521	0.00599969	0.00636723	0.00539588	0.00576866	0.00520392	10.2756	9.90396	8.86195	11.1661	3.13202	1.81003	6.64696	1.71928	0.638415	1.82877	0.00679844	0.0155253	0.0126291	0.00607623	0.00654512	0.00523573	0.00622158	0.00681251	0.00620958	0.00698368	0.00729319	brown	0.573469	0.000135499
m2732	423.206	66.4902	1.04132	1.07804	2.25049	0.771183	2.08362	1.30899	0.558789	0.372659	0.586619	0.400705	0.21696	0.359558	7.342	4.21741	4.18398	3.57667	3.60728	3.69437	0.0668414	1.26547	0.37471	1.3183	0.0145767	0.0166089	0.0222501	0.0213815	0.019424	0.16507	0.356205	0.116221	0.023154	0.200643	1.52394	5.69821	7.50295	3.92352	7.5616	5.21336	7.61802	brown	-0.280107	0.0841467
m2863	441.101	52.3447	6.96773	5.38784	7.19464	7.15263	6.63151	8.36576	6.01151	4.10097	5.47899	6.30753	4.98645	4.00798	10.5941	11.0281	13.2463	11.5752	9.56276	11.0097	2.87604	3.96392	3.49144	2.76435	2.29544	2.87479	3.86087	2.39626	2.04057	1.88222	32.0167	24.8134	24.2893	10.031	10.6862	10.3294	14.7693	17.8849	15.2506	19.4406	13.3297	brown	-0.76324	1.60717e-08
m2986	454.293	1103.12	3.13	5.05261	2.96133	3.40515	3.24412	3.43885	3.15764	2.56376	3.4831	3.64321	3.1898	2.80207	6.80316	4.00839	5.2396	3.69255	3.88633	4.89818	4.07355	3.99603	4.04003	3.33339	2.42729	2.2505	2.48617	2.30239	2.83409	1.98356	20.5162	19.6156	16.8881	3.68082	5.05377	3.41361	3.23962	4.41852	5.19354	4.29549	6.08539	brown	-0.556195	0.000236466
m3156	473.248	272.942	19.5158	129.035	24.9096	23.9465	22.9341	8.72442	16.4627	8.6209	10.5956	15.5607	22.6166	2.92325	23.1207	2.86215	0.0605491	0.158346	1.27205	0.132809	157.845	346.65	52.2362	361.829	104.178	56.811	89.7183	92.1757	97.072	66.0202	0.214204	0.0302632	0.0157432	0.0349644	0.0200615	2.25382	0.208715	0.370212	14.7629	0.464479	0.586636	brown	0.796555	1.32105e-09
m3165	474.25	272.871	2.2192	15.9576	2.73608	2.59315	2.60897	1.01219	1.87931	1.03982	1.25501	1.85215	2.67947	0.470343	2.92825	0.474899	0.00525714	0.00756323	0.204877	0.014888	16.9268	41.8507	5.71547	47.7541	11.0805	5.99533	9.60158	9.88974	10.0137	6.847	0.0379464	0.0118817	0.00424077	0.00501687	0.00540401	0.312436	0.025834	0.0284452	1.76155	0.0442146	0.0612602	brown	0.733718	1.07201e-07
m3261	486.26	324.866	11.0286	50.974	10.4661	10.5944	15.422	6.81644	8.071	10.2456	4.54966	9.29502	11.468	3.52939	12.6795	2.70785	0.181022	0.377913	1.79135	0.241253	29.3593	48.6321	6.99334	61.198	12.5447	6.08182	13.9733	15.6923	13.7221	8.51806	0.0159181	0.0134303	0.0120262	0.0142271	0.015325	0.361352	0.0474929	0.0169121	1.89228	0.152228	0.22458	brown	0.752503	3.30334e-08
m3275	487.263	324.913	3.1925	11.9696	2.54422	2.31174	3.16036	1.58846	1.76696	1.80734	1.00991	2.26484	2.31978	0.583467	2.76574	0.662228	0.0440565	0.089705	0.448954	0.0502367	6.69779	10.8975	1.88583	12.9528	2.59319	1.53647	3.07168	3.41038	2.94537	2.0826	0.0143255	0.0120867	0.010823	0.0156119	0.0137917	0.0817155	0.0272931	0.0189919	0.463488	0.0392978	0.0428756	brown	0.697883	7.88139e-07
m3385	499.124	407.044	3.38409	10.5911	5.76949	1.89428	4.68611	6.63968	4.69879	5.57384	3.6062	4.87964	3.2703	3.66585	0.563062	1.59628	0.437703	0.212591	2.00214	0.294667	27.9748	14.795	6.61367	28.6229	11.622	8.26871	11.7145	14.0013	13.9513	9.41922	0.505252	0.213593	0.0959544	0.213505	0.0801875	2.64652	0.701926	1.20235	1.72248	2.82837	1.2904	brown	0.818428	1.96513e-10
m3500	509.127	205.069	3.3563	2.30266	3.37131	2.6566	2.35206	4.07914	5.78965	6.69109	8.11774	6.08305	8.60747	7.78144	0.473534	0.287064	0.45043	0.254561	0.51938	0.301845	3.65908	4.2317	2.96205	3.46764	3.66939	3.36737	6.13033	5.27107	7.63275	4.70913	17.823	18.4038	13.6479	0.988222	2.32361	0.818592	0.231714	0.563885	0.580748	0.0969231	3.2922	brown	0.235839	0.148353
m4702	728.171	215.004	3.08447	3.25878	3.44925	3.62458	3.2973	3.37306	2.99684	2.96792	3.01563	3.28638	3.00045	2.9568	3.73696	3.1826	2.62836	2.57716	2.69993	2.58828	7.99972	6.84144	4.41599	5.50686	5.29233	4.8672	4.84264	6.37567	6.86379	4.70694	5.69648	8.35679	6.45005	0.215349	0.128168	1.50685	0.10811	0.754784	1.07006	0.669415	1.79333	brown	0.479248	0.00202328
m4717	731.18	214.743	13.6068	14.2823	13.5081	12.4732	13.8149	13.1345	12.0188	12.8182	10.9216	14.7618	12.5765	13.0326	13.9884	12.0814	9.39263	9.01246	11.7014	9.43029	30.7259	25.8857	16.233	24.5096	13.8025	13.5094	15.2528	20.9503	23.8486	16.8697	21.3364	39.6475	22.235	2.78804	2.06791	8.65507	1.03694	5.18165	6.18496	3.33963	8.31802	brown	0.468742	0.00261388
m4796	784.22	52.4418	2.65051	2.36751	3.23434	3.13594	2.79043	3.46974	2.54777	1.6257	2.24804	2.61691	2.04409	1.65661	4.50341	4.76113	5.73634	5.16931	4.23057	4.8527	1.07486	1.51741	1.39507	0.9662	0.811311	1.07213	1.49972	0.906772	0.678847	0.540947	16.7549	11.3436	10.5553	4.25117	4.7463	4.1137	5.75369	7.27801	6.06624	7.80977	5.03019	brown	-0.770047	9.97876e-09
m5296	1125.33	52.2892	3.80649	2.94545	3.94841	3.63414	3.27364	3.77822	3.17096	1.88077	2.76017	3.27198	2.43696	1.89046	4.74545	5.95704	6.98919	6.27238	4.24379	5.92809	1.15244	1.64469	1.48378	0.974476	0.840409	1.16635	1.70251	1.02582	0.883964	0.714423	19.2507	13.7705	15.395	4.27644	4.40614	4.71399	6.53694	9.31731	7.24809	9.72638	6.02065	brown	-0.747621	4.52979e-08
m0390	163.123	69.3923	1042.56	917.028	1211.62	924.189	850.616	1014.67	1084.26	1300.72	1331.16	1049.38	1108.52	1153.73	1747.44	1361.51	1709.73	1667.44	1170.76	1367.16	1806.56	2004.38	1878.73	1924.84	1371.27	1599.42	1735.57	1928.91	1762.42	1458.48	917.202	688.529	394.46	499.805	1497.44	2476.97	3111.67	2759.32	3199.71	3788.96	4353.3	green	0.265947	0.101751	Alkaloid	Nicotine
m0111	120.081	57.2564	5.54527	5.0777	7.08118	5.20855	5.32049	5.45418	5.62282	6.7957	7.3388	5.52479	6.08392	6.35919	9.38699	7.47238	8.70997	8.33825	6.0571	6.88743	11.9675	13.3673	12.2434	11.8468	8.48301	10.2485	10.4935	12.1451	11.1772	9.63421	5.94817	3.99606	3.13316	3.79433	9.48687	14.9796	19.0664	17.5808	18.6445	21.949	25.6003	green	0.235131	0.14961	Amino acid	Phenylalanine (fragment)
m0075	106.065	56.9225	16.8817	15.3339	21.3713	16.3123	16.0694	17.6193	17.1848	20.3042	22.5458	17.1084	18.9306	19.8611	29.2793	23.0587	27.2851	25.7303	18.6787	22.2868	35.5133	39.3575	36.3371	36.2169	25.0132	30.9775	32.7671	36.7894	33.7353	28.6008	18.1119	11.7841	8.43169	11.5583	26.9994	47.1715	57.7488	53.7205	58.3966	68.8034	80.906	green	0.250774	0.123597
m0076	106.065	69.3724	14.189	12.1319	17.1429	13.6696	12.337	13.73	14.3292	17.924	18.7067	14.2024	15.8124	16.6393	23.3338	18.1601	21.593	21.8704	14.7482	18.1772	25.5885	28.5029	26.0213	25.7329	18.4236	22.8768	24.6256	28.8873	25.4942	21.2971	12.5202	9.4645	5.66912	9.04718	19.9039	36.7894	43.7292	39.2555	43.9087	51.2371	60.6047	green	0.260234	0.1096
m0164	130.065	56.8193	10.3589	8.72459	11.967	8.42534	8.46299	8.93493	10.5077	11.683	13.6453	10.0483	11.4621	11.869	18.6877	13.7345	16.7154	15.9786	11.6029	13.487	19.3374	21.9677	19.6291	20.2542	14.7653	17.2293	18.9738	20.6249	19.4465	16.2751	10.8456	7.05068	4.87977	5.55265	14.4459	26.2044	33.3182	30.4544	33.7745	39.277	47.6262	green	0.240228	0.140729
m0165	130.065	69.5293	9.75661	7.59533	9.77023	7.71014	7.09032	8.11141	9.31715	11.669	11.7905	9.64475	10.0808	10.8899	16.0742	12.1735	14.4595	14.3988	10.2701	12.2294	14.9155	16.1259	14.6086	15.4953	11.1379	13.4221	15.114	16.8531	15.0523	12.4716	9.84381	5.69333	3.82371	5.25318	12.5991	21.6428	25.9869	24.4773	26.5315	30.6175	35.5088	green	0.209576	0.200372
m0173	132.081	56.8212	53.9259	45.6414	65.8538	46.1552	47.4715	49.2619	56.113	64.9579	73.1539	55.4036	60.7208	64.2524	94.8996	73.0941	88.3844	82.4417	60.0291	71.9975	108.581	119.961	109.913	105.909	79.7561	96.0552	104.865	114.219	107.257	91.3347	50.2655	33.2627	21.4869	26.9151	73.8429	145.029	179.035	161.527	178.63	217.139	249.507	green	0.303791	0.0600863
m0174	132.081	69.3724	49.1224	39.3607	54.7259	42.1873	39.397	44.8949	51.126	63.8933	65.1355	51.3018	55.5896	60.6724	85.25	63.8132	78.4741	74.8746	52.967	64.7709	82.0207	88.8557	79.8171	81.6328	60.4045	70.6368	81.2412	89.368	81.2545	66.6304	45.5219	25.4032	19.7939	19.3879	60.7229	114.904	138.745	126.997	145.286	170.017	199.147	green	0.290627	0.072673
m0181	133.084	57.1544	4.44453	3.96528	5.48992	3.88613	3.80678	4.06473	4.52407	5.09201	5.61275	4.33527	4.7137	4.883	7.05121	5.5655	6.76851	6.49187	4.63679	5.33055	8.80736	9.99818	8.78345	9.08797	6.29548	7.57746	8.16184	9.14708	8.0151	7.16218	4.44557	3.145	2.08941	2.91175	6.66694	11.2586	13.5468	12.4978	14.0736	17.7302	20.3049	green	0.241617	0.138377
m0207	138.091	74.9571	8.08209	7.76829	8.42013	5.58859	7.38367	8.26283	6.37224	10.7075	6.0194	7.3038	6.07024	8.10354	4.78031	3.9148	3.19851	2.68895	3.85801	2.66763	7.82004	8.12363	6.28302	7.98506	4.97546	3.93348	6.68415	6.60094	6.72968	5.31081	7.25048	7.44286	7.19612	13.3857	7.62409	3.85475	3.55012	4.46447	3.82415	2.96749	3.9319	green	0.199038	0.224462
m0281	148.06	51.4435	20.654	22.4257	18.8276	11.8455	15.5446	22.3203	15.0506	15.1203	18.85	12.0505	21.5036	17.039	15.7401	11.2902	10.3188	10.9168	11.1324	10.0057	15.2968	18.1521	16.4575	12.7399	9.25519	10.285	9.32737	12.3989	19.9339	8.22074	32.4022	41.6646	20.0683	20.653	26.1733	9.1587	7.28147	11.4415	12.4771	13.8388	11.8218	green	-0.235321	0.149272
m0365	161.107	71.634	9.35109	7.97965	10.8903	8.64865	5.951	7.18774	7.75285	7.58732	8.71002	6.41713	7.88773	7.98877	19.1404	12.1488	15.3047	13.2492	10.9929	10.4457	17.1395	16.4882	15.7498	15.0432	8.10926	8.04536	12.5558	13.0924	11.9806	7.24796	22.3057	11.2502	10.7314	12.0269	22.1611	24.1915	21.3237	22.1181	20.8333	28.189	37.7456	green	-0.244062	0.134309
m0385	163.06	113.565	37.1014	31.7959	48.0882	33.5369	26.2057	42.5463	46.1383	48.4023	45.7102	41.3718	37.4841	36.3805	70.8213	45.8912	0.342306	0.362603	0.42024	48.184	69.1796	50.6105	70.9337	69.8824	54.7797	63.6083	67.3436	82.5865	57.8093	50.6291	46.6078	25.1192	17.2325	15.3841	44.9626	112.965	124.521	101.609	177.398	182.158	198.871	green	0.234446	0.150834
m0404	164.126	56.9196	121.187	108.677	147.57	108.218	107.565	117.766	126.663	143.444	162.348	126.875	132.614	137.798	212.798	168.131	202.858	190.411	140.316	160.731	240.151	276.855	253.567	254.363	182.12	215.163	224.792	247.639	228.755	200.497	128.325	83.8297	51.9258	71.2898	188.721	315.449	391.709	358.872	394.512	485.887	565.936	green	0.263297	0.105336
m0405	164.126	69.1685	107.689	90.4134	121.669	94.3138	84.9231	102.515	113.606	140.306	142.133	110.095	118.583	124.954	187.655	145.362	182.504	175.496	121.576	145.547	175.605	194.668	177.802	183.653	136.435	160.669	176.707	193.931	177.214	142.042	106.279	69.8944	42.6608	50.9621	135.787	252.701	313.939	277.306	321.334	390.974	460.271	green	0.244846	0.133023
m0419	165.129	57.2085	4.66943	3.92642	5.55894	3.89089	4.13507	4.68525	4.57511	5.17371	5.67183	4.46048	4.63753	5.1113	7.99899	6.33083	7.82572	7.48439	5.2598	6.19977	8.73087	10.0684	9.13623	9.49025	6.81121	7.94499	8.6839	9.77418	8.32109	7.4462	5.83635	3.48159	2.37588	3.7451	7.53354	12.4144	15.5658	13.5139	15.4384	18.7477	21.0574	green	0.160264	0.329758
m0526	179.118	72.2343	10.8369	10.3236	11.8551	10.1005	9.36106	10.5611	10.1669	10.9295	9.57303	8.9878	9.69769	9.61718	15.4125	14.2118	15.5877	15.0142	13.9186	13.4468	19.6463	16.7266	15.2294	15.1588	7.75195	8.58007	10.5228	12.9823	11.3858	8.7586	14.143	7.84944	9.5824	8.05221	16.7336	15.961	14.0088	17.4331	17.4347	23.1375	19.1374	green	-0.0394191	0.811683
m0527	179.118	55.1895	49.5521	38.654	45.2665	42.0812	40.0803	54.9507	33.0941	34.5177	34.3349	28.0922	38.7045	36.9188	58.223	70.0413	75.5793	68.4973	54.6195	51.7466	90.8631	98.0423	79.0329	84.2291	33.0223	25.2937	35.862	48.4841	52.3067	25.5911	54.6333	27.9312	24.1981	45.7395	94.8531	121.45	108.065	126.787	108.506	127.754	92.7089	green	-0.109671	0.506293
m0535	180.121	55.1794	4.54654	3.44194	3.64501	3.42452	3.50238	5.06606	3.07914	3.13129	3.33052	2.77907	3.43695	3.43668	5.62293	6.63599	6.95638	6.28519	5.21756	4.92173	7.39603	7.79528	6.47761	6.70193	3.09058	2.44827	3.19236	4.23288	4.48103	2.32827	5.55479	3.23739	2.53572	4.10436	7.85722	10.2851	8.98544	10.8761	9.38329	11.7692	8.57797	green	-0.195722	0.232436
m0662	197.081	305.297	2.77889	3.0061	3.6325	2.98171	2.75812	4.28904	1.90708	2.64252	2.4887	2.63625	2.9851	2.82426	4.32901	2.74099	4.41975	4.35879	4.40038	3.9346	2.87905	2.06947	1.33328	1.59603	1.85199	0.889503	1.20481	0.818832	1.32187	0.959884	10.7079	12.6023	10.4227	3.3261	5.69748	3.90273	2.02007	1.32817	1.5578	2.4868	1.4648	green	-0.641393	1.08371e-05
m0856	217.105	95.4584	1.68572	1.20072	1.10727	1.16478	1.01412	0.841637	2.0074	1.60779	1.10735	1.39245	1.29332	1.05567	2.76851	1.67025	2.69441	1.93893	2.75482	2.41344	12.4422	13.151	10.4455	9.50376	2.15773	9.06054	8.72935	8.9085	11.1846	7.44098	3.33965	3.02298	3.30411	3.12813	3.95441	2.84211	2.09953	1.80122	1.95497	1.85246	3.04979	green	0.38604	0.0152113
m1091	243.96	44.5583	0.201694	0.165457	0.14344	0.201881	0.219959	0.225647	0.205884	0.169498	0.18758	0.194781	0.19103	0.235429	0.358779	0.358573	0.331812	0.30478	0.341738	0.326508	3.78506	4.98246	4.04913	4.93757	2.14359	2.00611	1.54351	3.26915	2.4676	2.36316	12.3303	9.53332	5.93198	0.446165	0.43809	0.325058	14.96	13.4751	17.2844	14.3124	0.455368	green	-0.172778	0.292877
m1142	250.144	211.224	2.12017	2.03415	2.37167	2.25148	2.10732	2.65482	2.53218	2.63847	2.98024	2.52087	2.89111	3.08318	6.92438	5.38757	5.69928	5.85893	4.19836	4.57869	4.36506	3.72105	4.56622	3.55307	2.54338	2.44993	3.16331	5.1384	4.03703	2.85413	5.82395	2.03075	1.19392	2.73547	3.93864	11.584	10.3478	12.3889	13.7183	12.68	12.2363	green	-0.148856	0.365777
m1352	278.036	58.2581	0.369584	0.362707	0.306524	0.456705	0.360998	0.483121	4.29372	4.27247	4.72809	0.37349	4.74951	4.56799	6.18229	0.341789	5.8155	4.95454	6.46473	0.319735	13.903	15.1226	14.1908	15.0336	8.70031	8.4388	6.67124	10.004	0.653982	9.01754	1.50218	1.35253	1.49082	1.15956	0.82898	10.4897	12.3175	12.858	11.8001	12.7544	12.6907	green	0.21093	0.197413
m1409	284.128	492.241	35.2314	56.5057	35.9658	31.897	46.9126	23.7725	23.8488	31.0227	47.3937	35.5347	33.5874	18.1126	11.5683	16.9649	29.3173	12.6532	28.6975	11.2185	0.263002	1.60464	0.382984	0.652619	0.399624	1.07881	1.32066	0.389572	0.854609	0.49913	66.7809	94.7454	23.9874	2.35063	6.29335	1.65022	0.993365	2.77214	2.18411	1.00079	2.27322	green	-0.305871	0.0582669
m1423	285.131	492.188	4.74922	7.46796	4.91055	4.57103	6.7476	3.54249	3.348	4.39711	6.2351	4.89156	4.51584	2.38088	2.12185	2.67074	4.41062	2.16007	4.40967	1.87542	0.00978168	0.212384	0.011427	0.077407	0.072518	0.219778	0.246005	0.0774359	0.142975	0.0927297	11.0781	15.3815	3.86411	0.361545	1.05884	0.290515	0.1616	0.528039	0.398618	0.159083	0.513707	green	-0.312017	0.0531461
m1603	306.11	492.28	5.51713	6.89922	5.05304	4.66162	6.15866	3.79071	3.52944	3.88361	5.77221	4.90461	4.53967	2.92346	3.22572	3.43758	4.94168	2.61143	4.62263	2.21685	0.0356275	0.549084	0.0702754	0.23464	0.171484	0.430851	0.451709	0.108844	0.289117	0.158493	16.389	19.0004	6.99291	0.928841	2.52665	0.577896	0.361989	0.940856	0.798335	0.413056	0.779027	green	-0.414734	0.0086612
m1714	315.142	505.618	4.1978	4.51276	3.95093	3.26614	4.39803	3.92896	6.32367	7.44974	7.11172	7.38131	7.31471	5.88161	5.77117	5.82009	7.82508	4.98252	10.2744	5.87335	0.462709	1.16828	0.6359	0.630132	0.622957	0.922327	1.56273	1.09227	0.89819	0.623183	19.5862	26.0124	8.5031	1.4487	1.69255	1.7229	1.29254	2.61148	2.1404	1.1975	1.88574	green	-0.415071	0.00860164
m1728	316.285	937.67	3.53589	2.95863	3.81245	3.71949	4.39982	3.1177	2.8272	2.43737	3.01312	3.16694	2.31729	2.51094	3.1928	3.48019	4.23471	4.03456	3.95106	3.4578	1.86981	1.55907	1.86254	1.41356	1.10426	1.38147	1.45117	1.79191	2.94824	1.10474	9.00374	7.20559	6.29163	0.681993	0.75132	0.730798	0.723647	0.890459	1.00967	0.885788	1.23404	green	-0.158117	0.336361
m1761	319.151	216.522	19.2739	15.5282	16.3155	16.8791	16.9865	20.0526	16.7756	13.3116	14.9717	13.9003	15.6394	13.0934	17.4199	15.9578	14.9971	14.2542	19.6145	15.2367	11.5205	12.1104	10.3802	11.9064	4.60537	5.58212	6.24737	6.64765	7.1587	5.18127	18.3834	23.6432	18.722	12.9683	12.5396	7.99449	8.54956	9.79662	8.0367	9.78347	11.5095	green	-0.373406	0.0192091
m1947	336.121	505.72	4.36819	4.53713	3.92893	3.25077	4.19195	3.99231	5.47686	5.5933	6.21525	6.17829	6.0178	5.01856	6.0542	4.97837	6.08511	4.07499	7.11432	5.01233	0.781939	1.94677	0.941322	1.04388	0.987459	1.55168	2.47886	1.56207	1.41246	1.06377	19.9059	22.4909	10.8112	2.56889	2.60819	2.57542	1.81974	3.78459	2.98302	1.67007	3.00353	green	-0.477228	0.00212675
m2069	344.149	516.881	3.01495	4.71724	2.85759	2.30093	4.25447	3.19256	7.41402	8.78614	6.74796	9.19477	7.29954	6.43937	7.29544	8.51498	10.3847	5.71677	15.3533	7.30258	0.502918	1.32639	0.60285	0.650268	0.844039	1.23125	1.9304	1.66776	1.32353	1.16744	20.9853	27.595	6.20499	1.83797	1.4333	2.49494	1.654	3.43366	3.45126	1.52184	2.20305	green	-0.402119	0.0111595
m2113	347.135	933.699	6.86445	7.20146	7.12921	7.53136	6.50245	7.03755	7.82104	6.88455	7.74636	8.24541	7.16361	7.43373	7.825	7.44587	7.22526	7.90817	7.31731	7.53423	8.10507	7.16789	9.12818	8.69558	8.90861	10.3698	9.32962	9.23138	9.57409	10.5379	3.86539	3.91133	5.73222	8.72349	7.85769	8.86267	10.014	8.29044	8.16925	8.04096	8.41851	green	0.437162	0.00538912
m2189	354.143	996.813	13.4153	14.2222	14.8718	15.9135	14.2628	14.8367	14.4073	14.163	15.659	11.6767	18.3147	14.5035	21.1913	18.1914	17.1815	17.9127	17.2731	16.5437	15.0062	15.8789	18.4653	16.7231	16.5932	18.3027	17.5937	16.6467	16.6148	19.6623	9.12776	7.04342	9.12928	14.1621	17.422	16.5596	18.7796	17.5016	15.8505	17.9231	15.7139	green	0.293467	0.0697966
m2240	357.133	574.095	2.51022	1.78785	2.49619	2.4445	2.45134	2.91665	3.34942	3.20435	3.20314	4.20015	3.08405	2.83597	1.82031	3.43547	2.66316	2.61299	1.9052	2.65621	0.0104734	0.0804788	0.0395739	0.00903023	0.00609241	0.00694175	0.382924	0.0270887	0.0284459	0.00834256	15.5641	9.66542	7.2392	0.058643	0.0165972	0.0419704	0.0117222	0.0514446	0.020661	0.0943403	0.0137412	green	-0.320072	0.0469872
m3300	490.177	51.4246	13.1186	14.8016	11.6521	6.92488	9.8777	13.4732	8.67098	9.02088	10.3337	6.64645	12.7207	10.1281	9.22252	6.41815	6.09677	6.54206	6.63471	5.82941	7.12453	8.37864	7.00764	5.40966	4.16965	4.85914	4.56611	5.82615	8.59817	3.50229	22.2621	28.5017	10.7219	9.81909	14.3546	4.90568	3.61138	5.64047	6.34975	6.90562	5.88755	green	-0.318851	0.047882
m3313	492.202	594.367	4.76825	3.55023	3.24819	2.89008	4.26571	4.02505	5.48378	6.14035	5.8013	5.68905	6.02253	4.60222	3.45751	4.87029	4.61378	3.46941	4.73751	3.78723	0.678123	1.23933	0.607848	0.540564	0.397117	0.474661	1.27957	0.66086	0.654182	0.449607	19.6217	21.4264	11.9624	0.549522	0.916921	0.987721	0.722903	0.970001	0.885927	0.954435	1.01103	green	-0.349847	0.0290193
m3404	500.239	106.201	6.52242	4.14922	14.8197	2.71563	8.85768	10.4668	3.71905	17.9464	1.97744	8.75552	2.25099	10.1338	0.00545567	1.07799	0.0737765	0.54648	0.621659	0.246145	0.00421943	0.00519069	0.00492914	0.00424137	0.00286151	0.00326044	0.00299108	0.00351595	0.00381306	0.00327133	0.0312717	0.0654236	0.0318665	0.00537711	0.0190692	0.00463332	0.00550574	0.00602868	0.00549512	0.00618015	0.00645405	green	0.209209	0.201179
m3452	503.192	346.304	2.52454	2.79025	2.65297	2.13263	2.42334	3.1338	3.27823	3.0041	3.26791	3.70724	3.27129	3.0466	2.00469	1.54261	1.4642	1.21838	1.73729	1.17348	2.13571	2.91508	2.04093	2.07852	0.969055	1.27838	1.77673	1.46382	1.49091	0.990746	10.7225	8.81111	9.60535	2.23507	3.70928	1.46799	0.957176	1.76284	1.8474	1.40349	1.58864	green	-0.299688	0.0638086
m3594	520.34	1016.2	7.40019	8.32341	6.34779	5.67264	5.45267	6.45104	7.26957	6.59329	7.33597	6.93628	8.82563	7.19818	4.24978	4.04953	4.51704	3.24479	3.82241	4.60802	3.23307	3.1607	3.0546	2.61141	1.7976	1.91649	2.96134	2.01665	3.43893	1.70007	11.0061	8.48605	9.93926	1.5439	2.1055	1.54111	0.942811	1.95356	2.50754	1.28875	2.36115	green	0.000386279	0.998138
m4010	591.499	1480.23	6.88181	9.83364	9.76352	5.04714	11.6067	0.0284645	7.71142	7.09629	7.24079	10.0347	6.31653	0.0450253	0.00548825	0.00534109	0.00566828	0.00480356	0.010433	0.0091568	165.887	174.618	99.4277	190.972	3.89452	150.165	15.9715	68.6093	76.4897	1.75958	0.176613	0.0399894	0.0116876	0.0164675	0.0200045	59.444	99.4132	3.59577	0.187617	4.32038	265.298	green	0.559746	0.000211418
m4015	592.503	1480.28	0.807725	1.11718	1.08229	1.11005	1.43491	0.00483613	0.909539	0.854941	0.907122	1.20198	0.751561	0.00347911	0.00480741	0.00467851	0.00496511	0.00420766	0.00449834	0.00405797	14.725	13.0142	13.5711	19.4587	24.1331	53.1806	0.804752	23.1956	32.9437	0.00288262	0.221931	0.00447284	0.0040052	0.00473818	0.00510383	22.552	11.0835	10.8688	0.00484217	2.7075	43.5019	green	0.384068	0.0157847
m4172	625.255	690.165	7.07483	5.94611	5.44448	3.5045	6.42043	4.88761	8.7192	10.6279	7.86248	8.20537	11.2077	6.90244	7.61668	7.44642	8.95091	6.41692	13.4209	7.48298	1.07502	1.45816	1.33472	0.946081	0.751882	0.844788	2.20703	1.57182	1.44934	1.07973	54.8667	72.2105	62.7075	3.42686	4.78856	4.19232	1.96854	3.90244	3.27117	2.32339	4.01354	green	-0.54261	0.000358805
m4178	626.258	690.189	2.29623	2.00585	1.89122	1.28458	2.21352	1.77047	2.64836	3.32192	2.57791	2.60369	3.34228	2.30764	2.77577	2.57167	2.97165	2.1023	4.51472	2.54698	0.436745	0.591483	0.500497	0.453762	0.310893	0.311976	0.840872	0.555015	0.549917	0.36774	17.4235	23.2088	18.4455	1.35878	1.83147	1.75356	0.748434	1.51385	1.27887	0.840553	1.55932	green	-0.557683	0.000225661
m4491	679.282	996.8	4.82257	4.98378	4.56704	5.00879	4.36748	4.43244	5.05573	4.34005	4.88108	4.75987	4.7124	4.91138	5.32241	5.9424	5.35755	5.51104	5.20932	5.78934	5.68147	5.01561	6.81204	6.79756	7.19065	7.75039	7.31421	6.92176	7.03316	8.20121	1.63954	1.40887	3.32595	4.93247	4.3781	6.95527	7.63735	5.11384	5.8976	5.90232	5.98769	green	0.478003	0.00208648
m4366	659.325	1014.08	33.0479	32.4198	29.4206	31.7677	31.8722	33.8126	30.4543	26.5355	27.58	27.4218	26.7518	25.5685	38.0464	40.3465	38.2735	40.0775	37.1282	35.5292	29.4976	25.3688	32.6755	32.6698	34.2917	37.6325	38.4855	32.2278	31.4013	35.1156	8.34886	4.4306	7.73597	7.48044	8.03617	36.393	38.8454	33.3812	32.4151	30.7764	30.2334	grey	0.549333	0.000292555	O-acyl sugar	O-acyl sugar #6, classe 2
m0386	163.076	181.972	2.87544	0.692194	3.11155	1.24357	0.119289	0.15359	0.191934	0.187232	0.194201	0.197659	0.199784	0.196171	8.64352	4.89067	4.33436	7.89203	3.76156	5.48524	0.754956	0.572012	0.419728	0.413429	0.381617	0.467283	0.484252	0.527399	0.551718	0.335815	0.553054	0.550551	0.577464	0.564418	2.13438	11.9304	14.9964	9.99845	31.1623	22.2975	20.0775	grey	-0.32096	0.0463449
m0471	172.097	54.6741	12.0306	11.0131	10.6748	10.5741	8.63054	12.5416	17.5438	16.8154	20.454	14.6386	19.4756	17.4479	11.0004	8.80805	8.74341	8.13673	6.73522	7.65143	26.645	19.3424	19.2116	15.3837	14.466	19.0795	12.7565	23.7125	36.3088	16.8618	37.6146	57.7044	41.4103	37.2293	26.6083	6.65443	6.82889	9.78732	8.52033	5.27968	6.76759	grey	-0.0496932	0.763855
m0627	193.05	218.031	16.904	11.4785	23.7991	11.1509	11.2741	18.0322	24.4474	44.2097	37.1621	37.9272	34.6149	53.0126	4.51513	3.98371	3.62635	2.83621	4.61926	3.48768	36.083	28.082	24.7825	25.1009	31.1962	20.866	32.7937	40.0016	47.6475	31.5076	148.145	119.12	93.1944	60.7341	26.3748	18.5746	5.20293	9.42826	8.82746	3.2898	59.1414	grey	0.135584	0.410516
m0638	194.053	218.144	1.50257	1.13308	2.03946	1.0831	1.02208	1.74202	2.61965	3.5924	3.045	3.0946	2.82254	4.45966	0.508514	0.451239	0.424913	0.346398	0.530535	0.35855	3.02152	2.43873	2.3791	2.2058	2.64147	2.0566	2.98057	3.50713	4.17467	2.71395	14.1575	10.7462	7.96739	5.1904	2.40216	1.71423	0.585057	1.12146	0.920563	0.335469	5.66938	grey	0.012544	0.939585
m0774	207.075	996.664	0.613969	0.637365	0.497555	0.729224	1.74271	0.513156	0.696387	0.668096	0.686074	0.651037	0.699175	0.639102	0.663099	0.802136	0.674579	0.748979	0.70719	0.714176	4.56827	5.35571	4.71615	4.86741	3.22056	0.962431	0.859722	0.569462	0.553852	0.761807	11.9997	8.61065	5.92663	8.27142	9.14528	4.72088	5.0056	7.06517	7.16873	6.25765	7.38408	grey	-0.428192	0.00653975
m1231	263.016	54.5297	4.06028	3.6284	4.20618	4.8787	4.06544	4.52154	3.44955	3.26619	3.56459	3.23254	3.70549	3.34929	5.00599	4.58171	4.98686	4.26793	4.55659	3.90846	3.32083	3.38622	3.79496	5.44417	4.30687	1.76109	1.83441	2.1642	3.27714	2.19839	9.34182	8.95995	9.7755	6.60268	7.83461	3.05788	3.37862	3.42501	2.83197	3.67027	3.94237	grey	-0.668554	3.29478e-06
m1888	330.673	291.833	11.1967	18.1474	19.6073	7.42838	10.2845	6.58381	4.71578	7.03903	4.67033	7.07667	6.17449	8.43168	0.385022	0.793291	0.135333	0.372493	0.688924	0.202104	0.00920784	0.0474969	0.0107566	0.00925571	0.00624453	0.00711508	0.00652727	0.00767267	0.00832104	0.00713886	0.0131289	0.011077	0.00991894	0.0117342	0.0126397	0.0101111	0.0120149	0.0131561	0.0119917	0.0134866	0.0140843	grey	0.197986	0.226972
m2085	345.138	996.769	7.53797	7.98066	8.76024	9.63701	8.26184	8.42043	8.67385	8.15887	9.16737	7.49323	8.63652	8.48553	10.6192	11.0475	10.6225	11.3516	9.84122	12.7805	8.87172	8.42847	10.031	10.5619	8.12931	10.4389	10.3724	9.81703	6.96825	8.46461	5.21708	5.40469	9.31638	9.90169	9.45483	9.02305	10.6361	9.45927	9.67119	9.76449	9.19119	grey	0.0217509	0.895435
m2195	354.644	996.659	4.58963	4.97582	4.95302	6.87269	5.28513	5.04292	4.78224	3.65916	4.01977	5.11074	3.92899	4.61996	6.16486	5.33	5.81317	4.64631	5.13499	7.05991	4.94958	4.62694	6.16142	5.55832	6.1633	4.4811	6.66786	3.5771	5.57855	5.96232	2.33577	2.61525	3.53718	6.42252	4.975	6.45926	6.53541	5.58005	5.30719	5.90067	5.93043	grey	0.225009	0.168451
m2473	383.116	51.0974	1.76746	1.14597	1.42605	1.34665	0.907039	2.87519	1.18394	0.873639	1.51098	0.9683	1.6897	1.01592	26.1861	23.9254	24.8827	22.6641	20.8554	22.1755	9.05999	10.7054	11.4775	15.7388	5.74497	6.5113	3.53545	5.36096	8.48648	8.60204	2.88996	1.84249	5.63591	21.3239	18.0216	4.13195	6.2073	6.26486	4.12445	6.17158	6.58316	grey	-0.210473	0.198408
m2526	390.167	207.273	0.0494222	0.350089	0.0451674	0.0520573	0.037546	0.0112797	0.0240858	0.0223709	0.0378778	0.0360145	0.108516	0.0167475	8.13581	0.009619	0.00542044	0.00459353	0.00491087	0.00443011	26.1476	25.1004	23.3128	29.4591	7.92643	4.40436	18.1296	4.09076	1.41503	4.41341	0.00578753	0.15907	0.0297573	0.00517271	0.0190432	0.00445719	0.00529645	0.00579951	0.0307495	0.00594523	0.00620871	grey	0.574959	0.000128954
m3166	474.26	246.079	0.313039	4.42144	0.411308	0.438175	0.360585	0.289523	0.348513	0.437074	0.241294	0.272855	0.637761	0.152699	84.402	0.219663	0.0179664	0.0189521	0.0896879	0.0198427	126.859	264.811	42.9881	329.914	73.7983	47.322	93.3778	82.5215	93.6953	54.6489	0.208556	0.281544	0.0144929	0.0171453	0.0244856	2.61147	0.155493	0.529703	11.6314	0.348485	1.21525	grey	0.627847	1.8815e-05
m3174	475.263	246.189	0.0590677	0.954103	0.0934707	0.120562	0.103409	0.0776791	0.0953896	0.090262	0.0454314	0.0718166	0.197857	0.0434636	18.2978	0.0542022	0.0170653	0.0144619	0.015461	0.0139475	25.3914	55.9387	8.23155	77.4081	14.5155	9.39162	19.0754	16.3524	18.5093	10.4557	0.0264615	0.0595737	0.0137661	0.0162854	0.0371839	0.619907	0.0183873	0.121234	2.75647	0.0710076	0.295855	grey	0.610162	3.72182e-05
m3194	478.293	1033.89	3.28781	6.12355	2.42001	3.57569	3.06598	2.45215	2.81606	1.94874	2.7187	2.72186	3.1166	2.16616	6.14403	3.17912	3.20934	2.42313	2.83982	3.016	3.54673	2.99303	3.71468	3.06576	3.16919	2.13209	2.20367	2.12877	2.53837	1.79072	13.9604	14.7334	12.9563	2.83512	4.29381	2.68873	2.81014	3.59088	3.92201	3.44499	4.30722	grey	-0.522149	0.000650898
m3403	500.239	175.459	33.7273	17.673	76.5197	14.816	49.048	58.6384	21.3818	83.0611	11.6841	48.72	12.0047	58.3752	0.104569	10.8516	1.30455	5.58701	5.80682	2.82681	0.00924549	0.013168	0.0108006	0.0777775	0.00627006	0.00714417	0.00655395	0.00770404	0.00835506	0.00716804	0.0131826	0.0111223	0.00995949	0.0117822	0.0126914	0.0101524	0.012064	0.0132099	0.0120407	0.0135418	0.0141419	grey	0.164007	0.318436
m4278	646.313	952.753	7.79079	7.29571	7.84936	8.53928	7.79536	8.10338	7.90159	7.35002	7.76095	7.35122	7.41322	7.15345	9.19766	4.3965	4.31205	9.43371	9.27486	8.55618	8.00904	6.49913	8.63664	8.0943	10.1282	11.0513	10.6212	9.51678	8.99649	10.1659	1.16576	1.96693	3.11976	3.6759	1.79845	8.64882	9.82343	8.4657	8.14895	8.62503	7.04377	grey	0.589125	7.95772e-05
m4342	656.316	1014.22	8.42194	8.8369	7.83284	7.91945	7.76415	8.05202	6.64415	5.44974	6.17909	6.1147	6.5231	5.93091	11.2245	10.6167	9.9315	9.5975	9.60802	10.6232	7.54021	5.60402	8.5181	8.4818	6.71415	7.57608	7.48847	7.168	6.85407	7.57565	0.671422	0.338197	0.957783	0.784802	0.844134	7.79123	8.74557	6.60297	6.63732	6.4205	6.06571	grey	0.538228	0.000408929
m4345	656.818	1014.17	5.23041	5.73743	5.11196	5.0412	4.93862	5.28415	4.59732	3.88962	4.26458	4.17794	4.27326	4.02859	7.86018	7.15683	7.07941	6.72092	6.97059	6.85811	4.95879	3.76952	5.35988	5.56318	4.44326	4.82817	4.75063	4.78049	4.24052	4.91689	0.387556	0.112096	0.666841	0.583126	0.464589	4.91498	5.79465	4.54874	4.11505	4.78541	3.94346	grey	0.505551	0.0010273
m4373	660.329	1014	8.08291	7.33182	6.8906	6.92135	6.55779	7.37723	7.06752	6.46501	5.50155	6.65947	6.76089	6.6057	8.51678	9.87887	9.25059	8.85925	9.0363	9.5758	7.52383	6.77982	8.23184	7.76526	7.55407	7.97206	8.35892	7.36878	6.73816	7.97118	2.24806	1.51194	2.15219	2.36282	2.22719	8.17782	8.75215	7.62207	7.37714	7.45673	6.82992	grey	0.525981	0.000583854
m4536	688.323	1065.57	11.257	11.977	20.0959	12.5437	18.6557	9.52464	12.3316	9.74336	10.3055	10.0425	10.5994	9.5493	13.7892	14.583	14.2092	14.319	12.7679	14.294	10.0247	8.88758	11.3697	22.52	12.6724	13.6813	27.3366	11.8865	11.5647	15.063	4.38443	2.34845	4.09719	4.3736	4.318	11.7259	12.7454	10.5826	18.4423	9.92635	17.5109	grey	0.618454	2.71694e-05
m5026	952.484	3.98873	12.5366	10.8745	11.9236	10.8424	10.484	12.2527	9.99257	9.43492	11.3382	10.6606	10.6092	10.4667	15.0176	12.1828	13.1815	12.2094	12.2175	11.7128	27.1245	1.06104	30.0468	24.4334	18.0073	18.4022	0.61141	0.718701	23.1687	19.399	44.1006	35.6677	0.929108	1.09914	42.262	29.0659	1.12544	1.23233	1.12327	36.7203	36.6292	grey	-0.0762783	0.644416
m5236	1059.8	5.60073	4.02217	3.85902	4.24388	3.75586	3.84455	4.47005	3.49211	3.27837	3.91762	3.47253	3.55672	3.62113	5.16712	4.33398	4.67855	4.28574	4.55492	4.27144	8.46255	11.0304	10.0344	9.62993	6.52504	7.06556	0.680294	0.799672	7.68943	6.58752	14.302	12.1029	1.03379	13.9785	16.4206	9.91666	1.25223	1.37117	1.24982	12.9018	13.0699	grey	-0.188028	0.251675
m1494	293.211	995.571	8.35073	8.20412	10.8175	8.60112	9.54387	13.3723	10.5078	9.73106	9.43443	7.86638	13.2841	10.3311	2.44762	3.23772	5.88929	3.98224	3.12722	4.07655	2.18056	3.95629	2.50879	1.127	1.19729	2.27007	2.39915	1.40394	1.76588	1.28242	0.0133841	0.0399858	0.0475149	0.0391249	0.0341654	0.507576	0.248274	0.623574	1.07729	0.307276	1.77944	turquoise	0.480039	0.00198396	Oxylipin	12-Oxo-10,15(Z)-phytodienoic acid
m2199	355.102	215.007	86.5221	102.16	90.5639	63.2459	84.9534	79.7006	81.1917	116.303	62.3919	108.861	82.6322	97.8542	68.3112	71.6804	41.8752	46.007	58.2282	41.5866	87.9419	63.7275	41.0807	62.1192	39.9528	34.0766	42.6444	59.8431	73.5125	40.6426	81.5638	135.255	80.9807	20.9917	17.3954	24.7841	8.11496	19.1847	20.652	15.3365	34.2513	turquoise	0.322104	0.0455278	Quinate conjugate	Chlorogenic and (O-Caffeoylquinic acid isomers)
m3235	484.244	251.369	8.89474	4.05334	12.5478	5.4541	11.3961	13.5517	6.17065	19.9906	5.65435	8.97031	5.7622	11.9391	0.438395	4.29754	1.02096	3.47364	2.65531	1.8561	0.192616	0.193634	0.117688	0.272864	0.03937	0.0405853	0.115538	0.0309177	0.109037	0.00925983	0.0170295	0.0143681	0.0128659	0.0152204	0.016395	0.0131151	0.0155845	0.0170648	0.0155545	0.0174935	0.0182688	turquoise	0.171423	0.296738	Phenolamide	N',N''-Caffeoyl,feruloylspermidine (multiple isomers)
m0742	205.086	1221.23	98.785	93.1648	107.342	96.5483	101.63	114.43	88.1124	81.4706	98.229	94.8342	91.0593	87.4742	120.903	102.01	121.364	104.855	112.162	104.362	190.631	239.669	217.016	194.125	141.497	149.969	122.403	150.89	155.12	144.593	232.979	207.388	185.906	286.506	300.336	205.3	220.97	256.028	236.621	266.623	260.027	turquoise	-0.303899	0.0599915	Amino acid	Tryptophan
m3958	580.297	1221.21	8.5074	8.24467	9.61513	8.20616	8.50509	9.51042	6.88901	6.24331	7.67364	7.83171	7.36093	6.96112	11.3878	9.09138	10.983	9.10483	9.72082	8.76227	18.7849	23.9228	20.332	18.1855	12.6365	13.7905	11.2857	14.7165	14.8481	13.661	28.8022	23.9067	21.3954	31.8488	31.6736	19.1463	21.1629	26.1846	22.7982	25.0423	23.9446	turquoise	-0.348397	0.0297382	Phenolamide	Unknown spermidine metabolite (multiple isomers)
m0005	84.0808	57.1572	8.42313	7.05959	8.5144	7.28022	7.29159	8.09035	8.20603	9.13231	10.3924	8.00312	8.88674	9.13927	12.1512	9.28769	10.6879	10.306	8.14508	9.12913	15.0134	16.946	14.6476	15.3751	10.4895	12.3551	12.2294	14.4381	14.9691	11.5141	14.4827	14.2199	10.7435	11.0471	18.076	17.3772	22.0591	19.845	22.5467	25.0781	28.9301	turquoise	-0.106202	0.519916
m0008	84.9597	44.5565	15.2948	13.4508	16.3907	16.6865	17.2243	18.7144	16.2819	16.3601	16.5378	16.359	18.0426	17.6403	13.669	12.8598	13.8441	10.7355	11.0969	12.4832	25.127	26.1781	27.1312	20.2727	25.1792	22.5497	19.5699	28.2812	13.6963	23.4113	16.0958	14.9299	17.8763	32.643	33.1676	26.1605	26.8281	27.059	26.1791	32.0072	32.3732	turquoise	-0.00838934	0.959574
m0032	97.0285	1065.16	11.2976	10.7152	9.14539	11.7842	9.7271	9.21852	12.55	11.3148	11.0995	10.7668	10.8903	10.2951	10.8119	13.1087	11.2382	13.269	11.2662	11.9782	6.82186	4.9913	14.0257	8.19116	10.0864	10.8348	13.0748	9.21591	7.42852	10.9984	1.41388	1.18939	3.32616	2.32631	2.69046	7.70842	9.48707	6.43557	6.3339	6.1419	6.45812	turquoise	0.527286	0.000562478
m0033	97.0285	1129.74	9.84273	14.8126	8.89071	15.0225	14.0367	9.12323	15.0819	14.2726	13.7879	13.1228	13.1402	13.1412	15.4465	21.043	17.2147	20.1065	18.5243	18.7158	5.68445	6.56365	9.44618	9.91342	12.3139	9.85079	10.3328	10.2998	8.96013	12.3874	1.81008	1.02863	1.93251	1.67163	2.10079	10.025	11.554	7.97168	5.83631	8.25178	8.1721	turquoise	0.402954	0.0109771
m0048	99.0805	1014.01	38.657	40.4011	33.4206	39.1181	31.8679	31.842	35.5457	31.4194	29.9264	30.4838	30.993	29.2792	36.6765	46.1281	36.4616	42.002	38.2861	41.3022	23.1396	17.1168	25.3368	25.7353	28.5034	31.2068	38.4171	24.8196	24.5378	33.2313	4.239	3.30661	5.63338	7.11966	6.55474	23.0736	27.3461	21.768	19.3198	22.0959	18.606	turquoise	0.517665	0.000737992
m0050	99.0805	952.65	27.2422	27.8419	25.2312	28.189	21.5469	22.3626	28.472	25.2142	25.4824	23.9856	26.1371	24.2565	24.6196	28.6668	25.6658	26.6592	25.2772	26.1398	16.6819	13.3055	18.0299	19.1203	24.7873	26.9978	30.6417	22.0296	20.8995	26.8869	4.08195	2.76608	5.4699	6.62118	6.47959	16.5935	19.0748	14.7768	14.2329	14.4092	11.535	turquoise	0.563065	0.000190189
m0052	99.0805	1129.93	8.91552	11.222	8.93336	8.76567	8.50579	5.89657	10.2486	6.86799	6.26121	6.30719	9.97608	8.71274	10.0117	11.9001	9.94168	11.3049	11.6049	11.4468	5.18544	5.99444	7.11868	8.27044	7.54156	6.28011	6.27059	4.64068	6.8395	8.13876	1.69004	1.24671	2.1877	3.17252	2.7357	6.8457	7.13226	6.37847	4.1383	6.34288	6.98236	turquoise	0.371249	0.0199726
m0070	104.107	50.2827	6.09584	0.482216	0.463701	5.49992	0.490981	0.537259	0.467995	0.462944	0.470263	0.464668	0.451525	0.401973	0.754626	0.718061	0.692582	0.611883	0.660239	0.751823	10.5176	13.7805	10.999	9.25313	4.5065	4.66485	0.347339	6.33466	6.94393	4.96244	1.91438	1.83168	0.77221	0.997044	1.21244	7.13211	5.26093	0.745414	0.498565	0.557002	0.735729	turquoise	0.246359	0.130568
m0078	106.951	48.4217	1.14766	1.20564	1.21091	1.01777	1.18703	1.6694	1.02031	1.03779	1.26297	0.898001	1.44809	0.963806	0.415071	0.333684	0.451263	0.369079	0.498851	0.37209	4.61894	4.84154	4.02036	4.57285	2.24057	2.56086	2.21255	3.24928	3.50129	3.08331	5.45715	8.06801	6.59617	8.14504	9.00916	2.10277	2.05944	2.81191	2.49336	1.29908	2.41532	turquoise	-0.14188	0.388917
m0104	116.976	26.3424	4.30068	5.70729	2.79192	3.78476	5.65467	3.56114	5.10815	2.90882	5.50112	2.48872	3.16757	3.19471	4.58637	4.72847	2.52559	6.85688	4.31991	3.89211	6.65373	7.82356	7.70745	7.8038	4.94924	5.52092	4.53382	3.4531	10.3756	5.70651	14.9412	11.5766	10.1093	13.5923	14.9448	8.90752	8.96516	10.0086	10.3267	10.5716	11.1897	turquoise	-0.440413	0.00501774
m0122	122.925	48.5139	20.6578	19.8104	22.395	20.8845	21.141	23.4535	15.9969	16.7398	17.6508	17.1306	17.0418	17.3888	25.4369	20.3887	23.7212	19.5951	22.5495	20.0905	30.3606	35.567	34.6064	38.5734	17.1834	17.6241	20.5009	21.0212	18.5141	17.8936	40.9104	26.1208	21.5471	54.8736	63.4428	43.2264	52.98	53.1965	46.5466	50.6738	55.1422	turquoise	-0.378634	0.0174592
m0138	125.986	44.5599	43.1146	36.7888	19.3659	41.3253	43.3791	49.6931	46.1901	46.3438	46.3513	45.9443	48.3573	45.039	37.0188	34.7392	39.3528	30.2253	30.8278	33.0716	65.2274	65.1808	68.6851	57.4045	67.5094	59.8112	49.4476	73.2203	76.3543	58.4913	43.6277	38.6316	48.0998	92.485	91.253	67.4125	67.3575	69.2888	68.2377	82.9468	83.4856	turquoise	0.00182566	0.991199
m0151	127.984	44.6936	2.90896	2.84277	2.89953	2.50887	2.95619	3.25362	0.246921	2.69104	3.3477	0.237748	3.09341	0.198323	0.237894	5.05084	5.18678	4.93907	5.6769	5.3262	4.05144	5.36056	4.51114	5.12667	0.278429	3.01541	2.21749	3.64497	3.14256	3.11401	10.2681	8.32348	5.32846	9.77132	10.6314	9.68274	9.3776	9.64501	9.90211	10.4369	8.83275	turquoise	-0.478068	0.00208316
m0161	130.008	24.5356	5.10723	4.48026	4.88024	6.05192	4.16352	4.71508	3.78372	3.34823	4.3637	3.77216	4.24375	3.49514	6.48363	6.53609	5.34267	5.38567	6.32029	5.43453	7.20854	11.0445	10.4787	9.87907	5.05545	6.40035	6.12085	6.29101	6.56818	7.11679	15.7655	16.1205	11.2105	15.874	17.3435	8.97118	10.2656	17.6241	11.3911	15.7695	12.2305	turquoise	-0.488306	0.00161177
m0185	134.045	51.2736	5.28938	5.9006	5.79427	3.87946	4.07277	6.134	3.8165	3.39238	5.47395	2.74989	5.00789	4.49193	4.43266	2.66291	2.97254	3.0617	2.82138	2.79178	10.4342	9.80119	12.9096	11.8714	4.04615	4.91396	3.5932	5.17331	6.08806	4.16464	11.0947	9.92052	4.70207	9.21019	17.0666	4.72046	3.81425	5.90235	5.15933	6.95474	6.71425	turquoise	-0.0768142	0.642086
m0188	135.029	57.6364	7.63241	6.70443	7.11229	6.98951	6.98516	8.88055	6.15915	6.22788	6.92151	6.42378	7.19299	6.254	9.5288	7.5483	9.17294	8.03158	8.79241	7.978	11.1392	11.8526	11.6653	12.9825	7.73155	7.95724	6.59406	9.41418	9.07755	7.84638	16.2151	13.682	12.7482	17.0097	24.8466	14.3541	16.1997	14.8633	16.0076	16.7276	15.9746	turquoise	-0.501241	0.00115223
m0216	139.039	1195.42	3.0854	2.73814	2.40615	3.53952	4.91632	2.88556	2.79689	3.525	1.76423	1.88623	2.44429	3.31857	6.80678	11.749	5.47222	8.41593	8.3826	9.55768	0.680085	0.420106	0.563475	0.486483	0.568226	0.545835	0.972668	0.491757	0.513718	0.67514	0.0709728	0.126808	0.111578	0.0691527	0.147146	0.747526	0.852818	0.888994	0.756434	0.467979	0.429757	turquoise	0.0114166	0.945006
m0223	139.039	1129.86	45.7256	50.0651	43.9128	51.3362	44.1702	38.2098	45.1773	42.6401	40.0605	39.254	41.4857	40.2039	53.2312	69.0468	53.4409	62.4205	60.8997	65.7003	28.7071	22.5113	30.8082	31.44	29.3357	43.4979	48.3087	34.067	29.7669	31.4314	4.9738	2.52465	6.25815	7.07189	7.87532	31.8665	37.516	20.668	25.1909	24.6413	25.1983	turquoise	0.490888	0.00150888
m0240	141.959	23.116	2.4752	2.04261	2.34285	2.52512	2.61423	2.79229	2.13516	1.98013	2.37383	1.86755	2.56569	2.36747	3.13677	3.09026	3.40854	2.39088	2.62821	2.6284	5.29653	6.79052	6.33323	4.86759	3.84232	4.63024	2.843	4.12657	5.20403	3.8879	8.85551	4.88712	5.70797	8.8759	9.4188	5.91895	6.53785	5.42672	6.70063	7.27375	7.98191	turquoise	-0.329471	0.0405422
m0284	149.023	1221.22	65.3407	59.9482	71.1266	65.3435	66.6642	72.6507	57.0039	52.7979	65.0515	63.7689	63.181	60.1614	78.5724	62.816	75.8119	65.0508	71.5885	68.4534	122.697	152.652	137.732	126.329	92.637	98.8524	83.3216	102.162	103.117	97.7464	151.509	141.838	116.802	186.607	193.696	133.614	147.486	170.746	156.462	173.291	168.797	turquoise	-0.29161	0.0716672
m0290	149.133	969.145	2.80015	2.67693	2.99779	2.93174	3.08724	3.17569	2.55148	2.46516	2.76968	2.94149	2.64441	2.69283	3.83025	3.47349	4.12655	3.20564	3.18882	3.06789	7.72782	9.537	7.64777	6.80676	4.94999	5.65326	4.81413	6.12691	5.73313	5.69608	10.8694	8.62889	7.31974	15.1132	12.7913	7.64295	7.53318	13.1207	8.50107	10.5375	9.97942	turquoise	-0.315488	0.0504173
m0291	149.133	993.467	1.6331	1.61123	1.82482	1.82333	1.78901	1.80724	1.43533	1.38068	1.69133	1.54415	1.3452	1.31902	2.02802	1.81215	2.12005	1.86471	1.80246	1.8748	4.49101	5.37269	5.71942	4.13947	2.82569	3.01679	2.45575	3.12659	3.17227	3.20226	7.169	5.34722	5.18168	6.3046	7.21757	5.4287	4.85702	5.90112	5.20045	6.0377	7.96685	turquoise	-0.310463	0.0544056
m0293	150.027	1221.22	4.46063	4.45556	5.20827	4.85095	5.10874	5.50868	4.04541	3.95607	4.74562	4.75899	4.51001	4.41922	5.31182	4.89899	5.89918	5.08056	5.13345	4.74754	9.18479	11.375	9.96287	8.86431	7.25286	7.57993	6.41017	7.95241	7.82641	7.34372	11.3874	10.5033	9.37343	13.0386	13.5225	10.4182	11.2682	13.0648	11.7568	12.9684	12.5889	turquoise	-0.287935	0.0754842
m0299	151.075	87.0287	18.749	17.0809	16.0178	15.2837	16.4414	17.4761	21.4307	25.9443	19.9773	20.5865	20.2111	21.8941	32.3805	32.4336	28.9868	30.0422	34.136	26.7467	30.922	29.6129	33.8957	31.031	49.4557	40.5381	52.4835	62.3638	56.6781	46.5849	49.459	38.6587	28.7234	46.0738	68.2978	59.6062	63.241	82.4993	84.4101	62.4898	71.9716	turquoise	-0.189475	0.247978
m0317	153.127	875.464	3.80281	3.10352	4.04728	3.46899	4.3942	4.49644	3.23958	3.26809	3.81649	3.61851	3.83168	3.56696	4.92622	3.85424	4.31209	3.29511	4.34463	4.42011	8.62401	10.6218	10.478	9.55382	6.54713	7.63657	6.17827	7.93454	8.09422	7.12238	14.184	13.568	9.57052	13.4809	15.8001	9.71592	10.3894	13.1001	10.1122	12.1858	12.8725	turquoise	-0.293188	0.0700752
m0319	154.002	58.6032	5.99885	5.31814	5.30461	5.98549	6.09064	6.8175	4.7616	5.24403	5.26691	4.94735	5.86841	5.05774	6.71407	5.11819	6.18338	5.21913	6.24972	5.78826	9.42566	8.88108	8.91915	9.37483	6.31207	5.95958	4.90417	7.38826	7.04144	6.07544	12.9864	11.9156	11.597	14.2447	20.4024	8.90798	9.53216	9.96981	9.50571	9.36114	9.44373	turquoise	-0.514837	0.000798103
m0335	157.011	58.2474	16.6208	15.7243	15.5736	16.9654	16.1664	21.2134	12.2233	12.6943	13.3343	12.312	15.7648	12.9396	14.9068	11.9548	14.2103	12.5423	15.2282	13.1866	33.486	33.0711	32.9989	35.0224	20.7588	20.4593	15.0585	23.4769	22.6262	20.7099	56.8658	66.9342	69.1908	91.1458	106.143	28.0503	29.6709	31.8837	28.7715	26.4194	25.6265	turquoise	-0.468102	0.00265435
m0336	157.013	71.5564	1.96068	1.86577	1.87526	1.92128	1.9879	2.21145	1.67857	1.60849	1.63995	1.71226	1.9139	1.43988	2.41064	1.93908	2.0854	2.01908	1.80923	1.97327	4.37688	4.63522	4.25482	4.4507	3.31175	3.46498	2.61968	3.62948	3.63181	3.26614	9.05392	9.78164	8.69626	17.0241	10.4582	6.92546	5.33416	6.23622	5.62928	5.36061	4.98802	turquoise	-0.487518	0.00164439
m0340	158.003	27.3343	8.68589	8.21435	8.07652	7.8974	6.95464	9.35649	8.77775	5.19259	11.4051	7.2426	7.2831	6.56721	10.2007	8.98479	7.5449	8.78954	9.54692	8.9802	24.3564	19.5168	16.3951	15.8119	10.5652	12.3855	10.2439	12.4446	4.36377	12.2977	28.0628	24.4205	30.8118	20.757	46.7291	15.593	27.8406	17.1467	12.9509	24.6957	17.223	turquoise	-0.504684	0.00105143
m0351	159.968	17.4698	3.93342	3.43643	4.66429	3.5316	3.63256	4.73153	3.3488	3.136	3.75276	3.9813	4.478	3.55179	4.86062	4.81036	4.5935	3.46305	4.45986	3.83789	9.76042	11.6608	13.0793	10.176	6.60795	7.06627	6.88458	8.55491	7.1429	6.55798	14.0928	13.9401	10.5664	14.0949	13.9288	9.77131	11.5288	12.9712	11.7473	13.7209	13.5001	turquoise	-0.261643	0.107624
m0364	161.107	56.9675	10.2209	8.84927	12.9298	10.4484	6.33154	7.44314	8.78757	6.63353	13.3652	6.86675	9.72582	9.04221	26.397	13.8465	20.2491	15.8828	12.492	13.0755	28.06	30.011	27.7103	28.0059	15.0004	14.1802	21.6452	20.7713	20.401	12.6671	26.0513	13.0013	12.7681	12.3935	27.6052	38.3901	36.358	39.8466	38.0086	50.3033	64.0744	turquoise	-0.0617471	0.708835
m0373	163.039	214.651	193.486	229.575	201.796	149.816	199.277	185.956	181.741	245.799	128.768	228.88	174.916	188.971	171.098	184.27	110.533	116.494	150.229	109.304	197.618	140.469	86.5157	143.602	83.8941	77.5098	84.0445	122.668	149.542	80.1909	93.6001	251.956	136.176	16.5613	24.8032	51.8026	20.1062	43.8102	45.9634	39.9574	51.44	turquoise	0.392711	0.0134007
m0375	163.039	227.66	79.7152	85.5449	74.7116	55.3891	69.0305	84.9309	66.8587	86.1859	51.3728	78.5184	65.9557	68.0892	71.0373	70.8992	48.4751	51.3596	69.3988	47.4135	57.9009	51.301	41.8365	81.5653	45.6211	36.1967	40.9782	50.8365	54.0989	37.3467	30.6691	74.5844	43.5176	9.48391	11.587	24.76	9.40601	17.9172	17.2254	17.6789	23.281	turquoise	0.43739	0.00536237
m0376	163.039	262.367	22.2035	29.5525	35.8208	20.5041	20.9855	19.3768	18.967	20.884	13.6979	24.6507	20.7363	33.2309	25.0557	17.8174	11.2244	10.1678	15.4486	10.8093	42.2797	8.90362	15.8539	8.62877	25.9959	5.99082	22.0001	24.1464	8.88751	17.3863	7.22621	17.9463	8.73848	2.30187	3.00854	4.71357	2.3427	4.71708	3.92591	4.26598	4.92306	turquoise	0.495988	0.00132259
m0378	163.039	476.45	10.1799	0.616337	13.0891	8.97629	11.2677	20.0597	18.9514	18.566	22.2738	11.7825	15.4866	18.9183	0.437961	15.5628	14.7185	23.8877	8.98812	19.4451	0.404256	0.389448	0.0609085	0.475121	0.212394	0.0967251	0.184815	0.206265	0.310615	0.121885	0.0902179	0.114949	0.0477614	0.0381963	0.0161235	0.0118577	0.0297498	0.0139619	0.0654843	0.0523086	0.0450954	turquoise	0.0893977	0.588363
m0396	164.042	214.779	16.7217	18.509	16.2866	12.467	17.0893	16.5156	15.7974	20.545	10.7681	19.2582	14.9444	15.6706	13.7807	15.0487	8.76702	9.59727	12.5986	8.89906	16.3876	12.0658	6.91557	10.9581	7.02969	6.76774	7.18917	10.0186	12.7058	7.39041	7.87343	20.3246	11.6496	1.57588	2.28335	4.47558	1.69775	4.10606	4.40479	3.85745	4.68217	turquoise	0.379107	0.0173078
m0427	167.07	211.469	2.25737	1.71768	2.11016	2.123	1.7894	2.16303	4.11501	3.75343	3.28002	3.55374	3.65296	3.59268	3.04091	3.66683	3.53317	3.22279	2.72446	3.43327	1.67739	2.23936	2.61241	1.91754	3.12638	2.72255	3.55568	2.72904	5.14458	3.27364	10.9348	5.79044	7.99608	11.481	14.1877	5.81956	3.58728	6.1475	5.60848	5.48801	5.16599	turquoise	-0.598349	5.74018e-05
m0431	167.143	969.098	6.58927	5.54981	5.53807	6.12182	7.05414	7.22348	6.39457	6.07924	8.02493	7.05386	5.43092	5.29361	8.98443	8.72959	7.77278	6.42401	7.46098	8.15862	15.5264	19.7754	19.4779	16.041	11.879	12.457	10.3279	12.4223	15.1005	9.13874	20.0558	17.6354	17.3642	26.1521	26.5073	15.1166	14.1485	26.2211	17.3643	22.7484	26.2431	turquoise	-0.266106	0.101538
m0439	168.102	87.0395	3.35209	3.18734	2.63034	2.79685	3.06774	3.06325	3.95115	4.30353	3.28056	3.91324	3.79379	3.79417	6.35823	5.92866	4.89726	4.78851	5.91584	4.87217	5.47902	4.95282	5.57419	4.79726	7.81095	6.84009	8.51345	9.92266	9.67472	7.33531	11.1779	9.2151	6.84593	8.80718	11.5995	9.15085	9.82672	12.8309	13.0074	9.96622	10.4349	turquoise	-0.306851	0.057425
m0460	170.096	1002.25	2.96924	3.28628	3.11151	3.20272	3.12378	3.52946	2.66485	2.51587	3.13685	3.23326	2.99415	3.03837	3.77435	3.1155	3.17728	2.7455	2.9305	2.74731	7.11338	9.36039	7.93399	7.53548	4.29973	4.8095	5.03306	5.21536	5.45694	5.36103	9.70394	9.60525	7.33287	10.3032	11.5077	6.37547	7.81675	7.83445	7.98643	8.69526	7.78741	turquoise	-0.264285	0.103989
m0469	171.138	875.464	3.23695	3.0022	3.3624	2.84428	2.40093	2.46357	2.05164	2.3505	2.94332	2.72151	2.64661	2.62019	4.51474	2.81326	3.36209	2.92661	3.47276	3.72593	6.2811	8.21966	7.93948	6.64665	5.20403	5.47021	4.48754	4.9714	5.38403	5.67738	10.1119	11.1487	7.28698	13.8942	15.5655	7.77782	8.52332	11.0972	8.44524	8.53499	9.81933	turquoise	-0.370862	0.0201121
m0483	174.076	53.3139	0.218239	0.203778	0.282174	70.5969	0.179276	0.308361	0.256803	0.274722	0.316273	62.2349	0.362743	0.276667	90.8353	92.2882	112.695	89.2657	90.8645	85.4098	135.952	169.978	169.316	142.278	0.216117	133.804	78.9156	0.275336	0.383097	114.696	309.775	198.731	170.345	246.477	400.13	191.472	246.11	256.559	265.555	253.507	208.52	turquoise	-0.379845	0.0170738
m0485	174.112	53.0934	61.7733	61.0999	62.4491	71.2669	61.2978	73.8766	65.5214	55.6232	68.9599	62.646	69.3424	55.1588	91.3947	93.3097	113.629	89.729	91.4577	86.1451	137.08	171.562	170.696	143.32	129.854	134.646	79.3432	126.179	143.626	115.642	311.753	200.284	171.308	247.921	401.486	192.659	247.753	257.982	266.925	254.796	209.684	turquoise	-0.438763	0.00520336
m0494	175.116	52.9361	4.44939	4.37746	4.39623	4.72528	4.11487	4.94785	4.48025	3.95218	4.7192	4.35151	4.86415	3.82824	6.77678	6.68773	7.8742	6.49017	6.55529	6.2389	9.25761	11.7104	11.645	9.89109	8.81647	9.29411	5.30922	8.56874	9.51487	7.89103	23.7616	14.3267	12.5289	17.2246	28.5199	13.4498	17.1114	17.5342	18.4152	17.0085	14.307	turquoise	-0.473745	0.00231607
m0522	179.049	57.2032	16.8957	14.846	16.9267	17.6598	15.14	22.1703	11.1211	10.8598	11.5439	10.2016	12.9984	11.6839	20.3214	27.421	30.3447	21.0597	21.0658	19.6088	42.2225	41.3601	33.7728	35.2183	15.0408	0.770902	14.8789	1.00994	1.63715	0.838223	3.38091	1.30212	12.1124	2.75159	3.99634	1.01839	1.00762	1.52452	34.2889	1.66804	1.45734	turquoise	0.336363	0.0362887
m0555	184.073	51.0974	3.31439	3.30446	3.86678	3.72133	3.33076	4.27109	2.95354	2.49967	4.06932	2.75044	3.08872	2.06117	7.72105	5.01993	8.24622	6.1742	5.8782	5.23422	8.61347	9.80813	10.7132	8.42194	7.06524	6.40207	4.66454	5.74835	6.10246	4.64196	30.3532	20.3842	12.2504	16.727	17.7128	12.1191	14.1823	14.2513	13.3481	21.7656	18.7613	turquoise	-0.518648	0.000718048
m0566	185.154	993.313	2.50734	2.10237	3.11377	2.86891	2.85145	2.49172	1.78064	1.99321	2.58359	2.40794	2.22043	2.23033	2.79609	2.46565	2.97934	2.39537	2.5103	2.43885	5.6407	8.9009	7.98064	10.8161	3.90006	4.44842	4.05372	5.17633	5.44311	4.14727	8.49373	11.354	8.19422	13.7746	12.16	6.98044	7.12688	8.33597	6.99006	13.2614	6.87928	turquoise	-0.321304	0.0460981
m0567	185.154	969.274	5.74404	5.25649	5.83611	5.22265	5.9227	5.67281	4.65943	4.54828	5.44796	5.58505	4.69206	5.15347	6.41364	5.43376	6.36401	5.70101	5.85806	5.16191	12.577	17.1783	15.7429	14.5127	8.99205	11.2325	9.27639	11.5461	11.0606	10.1401	17.6907	17.8327	14.9611	22.2274	21.6975	14.8352	15.0427	17.5286	17.7086	19.7266	17.1643	turquoise	-0.26767	0.0994701
m0575	186.956	39.8639	2.44773	2.35888	2.81132	2.24711	4.2572	2.63028	3.24769	3.09169	4.31368	2.87628	2.14845	2.6401	4.13553	2.97533	3.96919	6.17616	4.46384	3.08779	13.774	16.3634	9.91406	5.88646	4.95313	4.93694	4.38538	6.41951	6.32324	10.2257	19.5215	8.97328	8.18615	8.87647	11.2822	9.021	7.82945	10.6561	7.49173	8.81612	12.3978	turquoise	-0.202595	0.216119
m0595	188.201	630.53	0.00942783	0.00370361	0.00498084	0.003903	0.0134709	0.00512886	0.00901496	0.00791288	0.0041116	0.00491513	0.00386122	0.00500528	0.0120344	0.00466676	0.0275036	0.00419709	0.0432645	0.00674019	17.1685	29.0355	26.9614	35.821	15.9328	10.1078	8.64214	40.5067	17.0584	11.9531	78.9314	76.8132	96.3062	166.498	166.339	22.2875	21.7761	57.4789	59.1865	51.5138	42.6594	turquoise	-0.252908	0.120328
m0602	189.204	630.605	0.0046292	0.0401305	0.0047111	0.00436405	0.00582682	0.00539382	0.00418136	0.00395402	0.00418555	0.00385156	0.00431733	0.00388032	0.00536179	0.00521802	0.00831085	0.00469288	0.00515577	0.00452593	1.96734	3.24234	3.21383	3.91835	2.06479	1.3343	1.27412	4.40585	2.2624	1.39776	9.60512	8.74313	10.004	17.5449	17.3931	2.63529	2.75758	6.66894	6.27691	6.26536	5.1515	turquoise	-0.368746	0.0208899
m0636	193.12	875.463	4.12784	3.64922	4.238	3.30078	3.76297	4.25345	3.44801	3.05695	3.28796	3.56222	3.44877	3.26538	4.55321	3.2836	3.93088	3.66951	3.38808	4.04348	10.4758	12.5332	11.7165	10.0952	6.19705	6.74813	6.75043	8.27023	7.93196	6.83558	14.2308	12.6749	12.1804	15.1662	18.4928	10.2355	11.6161	17.6196	13.4636	14.3182	13.1589	turquoise	-0.266474	0.10105
m0719	203.053	51.1419	44.2928	35.2106	40.4385	38.4913	30.7315	59.2165	27.6778	22.6241	35.39	21.2712	36.9246	24.2934	22.4372	16.3717	18.2266	17.3447	20.821	14.0578	171.423	207.953	209.84	262.37	89.5019	95.1227	61.4484	90.4003	147.208	140.217	84.2763	63.1987	130.938	405.809	355.099	93.783	117.088	117.375	90.0085	106.652	125.696	turquoise	-0.0166838	0.919704
m0726	204.056	51.0974	2.53052	1.96387	2.2364	1.96676	1.68532	2.98116	1.60738	1.18697	2.04332	1.22798	2.00388	1.48164	1.33699	1.00068	1.12176	1.0942	1.20341	0.912567	8.70461	10.7207	11.1258	13.2131	4.48993	4.9816	3.26371	4.55258	7.22364	6.87589	4.89618	3.97456	7.65225	22.0401	18.9374	4.78211	6.05869	5.75176	4.70194	5.63141	6.49162	turquoise	-0.0691128	0.675898
m0735	205.071	1129.73	44.916	46.5138	37.3613	45.483	28.1224	36.0967	43.3998	40.823	38.8532	37.6899	39.648	41.391	49.2011	65.8401	52.031	61.8113	57.1075	60.1663	23.2801	17.7716	25.9617	28.6309	34.0616	36.5502	41.2336	21.2725	24.7963	35.0029	4.36612	3.09864	5.47929	5.91137	6.05163	26.5627	31.9705	22.8316	21.3298	21.921	21.9871	turquoise	0.455914	0.00353571
m0740	205.071	1195.39	2.95265	2.15303	2.16267	3.09492	4.5777	2.62285	2.99104	3.3496	1.63627	2.04756	2.35727	3.47027	6.83285	10.2696	5.32195	8.53432	7.83728	8.73081	0.663911	0.50882	0.649109	0.495277	0.531563	0.477154	0.887347	0.537971	0.506852	0.696584	0.272507	0.246546	0.237421	0.269792	0.261674	0.736069	0.965869	0.787767	0.534149	0.703973	0.427425	turquoise	-0.0360163	0.827683
m0762	206.089	1221.22	9.6334	9.06457	10.7164	10.1576	10.8536	12.4866	9.13154	8.41109	10.3577	10.2389	9.5506	9.11224	12.7778	10.6154	12.7689	10.9849	11.8961	11.2894	18.6921	23.3212	20.879	18.5346	14.5249	15.9643	13.253	15.9004	15.5051	14.9103	27.0892	23.7619	18.3244	28.1801	29.4838	21.0409	22.6259	27.7172	25.1145	27.3437	27.234	turquoise	-0.334236	0.0375601
m0778	207.136	969.241	6.48909	6.28567	6.81024	6.60755	7.67985	8.32039	7.89831	5.31216	6.65911	6.1873	6.14194	5.97397	9.00515	7.91126	9.81757	7.54341	8.14028	7.29384	16.6822	18.8453	19.4801	17.727	13.4783	14.4674	11.242	14.4868	16.6887	14.3135	31.9904	25.5213	19.1034	27.3545	27.7659	18.354	20.6567	25.1903	25.6737	24.2623	24.9588	turquoise	-0.309204	0.0554433
m0780	207.136	992.967	1.4633	1.62677	1.48131	1.47684	1.77989	1.76427	2.40023	0.781661	1.51587	1.22917	1.47736	1.37537	2.10317	1.78419	2.77216	2.60902	1.78029	2.52313	4.63836	5.1164	4.72859	4.5188	3.24212	5.36365	2.15778	3.74582	5.05606	3.21796	11.426	8.2347	8.56497	8.32764	8.56844	4.83918	4.94764	7.97534	7.25129	6.6533	7.1451	turquoise	-0.401621	0.0112696
m0824	212.144	1233.71	2.32673	2.27665	2.72016	2.79037	2.87298	3.24887	2.30516	2.1517	2.71203	2.64412	2.40664	2.4381	2.84614	2.51168	2.88948	2.54596	2.54014	2.4557	5.63616	6.31247	5.92139	5.00442	4.25484	4.50446	3.84356	4.54172	4.51432	4.27602	8.17443	7.04602	5.86621	8.04471	9.14836	6.58065	6.64552	7.31545	7.15887	7.2222	7.23245	turquoise	-0.304903	0.0591082
m0876	219.027	50.6342	32.8673	21.815	26.3374	27.1004	20.119	37.2422	21.5857	16.6814	23.3105	18.2002	22.2293	19.5929	32.774	24.1714	22.8737	23.0565	26.8311	20.7797	60.0517	74.589	79.2356	99.2644	38.288	39.0016	31.6995	35.2734	49.4584	44.2986	34.419	18.7578	25.4915	118.762	104.11	63.0972	101.795	81.0471	63.3624	111.226	105.568	turquoise	-0.0837288	0.612319
m0931	224.128	26.6893	0.0831466	1.92634	1.99703	1.76418	2.09923	3.6376	2.2077	1.80078	2.16826	1.94881	1.52331	1.62467	0.169357	0.227348	1.98607	2.20129	2.28217	2.0912	4.60343	4.413	4.34287	3.54749	3.59536	2.9691	2.34928	3.36502	4.23759	3.48417	7.22665	6.61322	3.96467	4.15323	8.41702	5.12189	5.21685	6.43119	5.81996	6.30165	12.2292	turquoise	-0.15354	0.350712
m0939	225.112	1013.97	34.2298	34.516	28.9776	35.2531	27.2663	27.3812	32.0992	28.3157	26.0688	24.977	27.7046	26.6546	32.8731	42.0009	32.9729	42.0449	37.0442	38.55	16.8619	12.817	18.4544	18.7198	22.2054	25.8111	31.5605	18.2636	18.0185	25.2674	3.42245	2.24247	3.81778	4.54498	4.32387	16.6379	19.9685	15.7361	14.4714	14.5369	13.2916	turquoise	0.479655	0.00200295
m0940	225.112	952.267	21.2047	20.8191	18.7404	22.6444	16.38	17.0232	22.989	20.1438	19.7302	18.3417	20.1344	18.1647	18.8025	23.3007	21.1457	25.1701	21.5213	22.6616	11.086	8.37448	12.2638	12.7205	17.9272	19.5102	22.8475	15.2501	14.0619	19.3791	2.71112	2.14358	3.57434	4.38995	3.71829	11.5346	12.6015	10.1584	9.82964	9.6875	8.34345	turquoise	0.508743	0.000942667
m0943	225.112	1129.93	8.70433	8.5552	5.22305	9.00245	7.06693	6.02892	7.92557	5.71924	7.47837	7.49141	6.45538	6.02616	8.26549	10.1408	9.40637	12.5455	10.5741	10.8609	4.49774	3.675	5.09427	5.13727	6.2458	7.63313	8.58142	3.87247	4.3964	6.85587	1.75959	0.736104	1.63276	2.2468	2.03029	5.20361	6.22122	2.96038	4.82761	4.60507	4.56933	turquoise	0.358114	0.0251898
m0981	227.125	18.6634	3.01825	3.40966	2.77886	2.76921	2.98013	4.48148	2.77941	2.26702	3.02257	2.90969	2.74001	2.55999	3.74594	3.36514	3.61744	2.90877	3.51808	3.63795	7.08018	8.52824	7.91961	6.87095	5.98292	5.61263	4.76516	5.80619	8.00561	5.91503	16.1437	13.4281	10.9747	12.2246	11.2428	6.85541	8.38528	8.68283	9.02383	11.9075	11.0932	turquoise	-0.351022	0.0284473
m1026	235.169	1114.89	4.11576	3.9151	4.30897	3.99209	4.45156	4.87255	3.76479	3.45781	4.45506	4.29714	3.86913	3.85916	5.11405	4.20551	5.45792	4.20591	4.51808	4.11838	8.82149	11.2649	9.36666	8.74206	6.7874	6.90459	6.07138	7.01595	7.50402	7.19912	15.2988	11.8208	9.80476	13.7341	14.3514	10.1873	10.4555	12.8927	12.0168	13.6209	13.233	turquoise	-0.322661	0.0451343
m1071	242.925	48.2175	1.19999	1.46545	1.23839	1.10437	1.30709	1.76904	0.998084	1.04548	1.42732	0.729393	1.68184	0.841919	0.142155	0.174067	0.223044	0.199693	0.181999	0.195123	7.44005	6.76333	6.27998	7.49931	2.91923	3.82623	2.59982	4.63891	5.095	5.34422	10.6065	19.3156	19.6344	16.1295	18.6928	1.89507	1.42791	2.33144	2.31512	0.713065	2.03186	turquoise	-0.154946	0.346265
m1084	243.136	1081.62	8.88419	9.12829	10.0256	8.75455	8.47553	9.66337	7.25305	6.87085	8.53824	8.23822	8.40314	7.95787	10.386	8.23746	10.2092	8.79325	9.46571	8.14062	21.5034	27.1604	24.1381	21.83	13.7519	14.7815	12.7283	15.7824	16.7153	17.1105	27.6861	26.7207	23.9849	32.5826	36.089	21.4742	22.0834	27.4592	23.7634	26.4776	25.1845	turquoise	-0.278915	0.0855308
m1120	247.043	58.3978	3.13943	2.73037	2.79701	3.24364	4.10491	3.59123	3.55386	2.83642	3.43199	7.18941	4.0437	3.16111	1.82179	1.61718	1.82883	1.61706	1.86716	1.63027	14.3705	12.1818	13.5617	11.2091	11.2464	10.4059	7.96193	10.4155	16.8978	7.0155	25.0382	31.6167	38.7266	17.5159	20.3837	2.98405	2.42772	4.20721	3.86514	1.99352	5.22874	turquoise	-0.0368415	0.823796
m1188	256.264	1462.42	9.22623	7.79488	9.31326	14.2123	18.6385	14.7197	9.2099	7.41146	8.68033	11.3092	8.32137	12.4282	17.2977	10.0043	20.2475	16.4903	11.8439	12.3537	22.7056	38.8746	46.7766	24.0296	18.5494	21.5557	18.9034	33.648	28.3728	22.1821	29.4966	29.2311	20.0701	42.6121	53.3287	18.6565	35.6536	30.7248	23.7217	29.6998	31.1496	turquoise	-0.194367	0.23575
m1196	258.899	48.3691	4.06431	4.36795	4.50127	3.92029	4.83305	5.62813	3.40737	3.88625	4.59666	3.19686	5.0282	3.55447	0.989977	0.88829	1.25362	1.01023	1.18977	0.928121	16.0507	15.7651	15.1969	17.4934	7.23619	8.27359	7.45953	10.692	10.6086	10.5645	18.277	19.9842	17.7401	29.6371	34.1053	7.91144	7.4269	10.3924	9.40267	4.53848	9.23392	turquoise	-0.0541505	0.74336
m1213	261.058	58.8449	9.45587	8.55518	8.19101	10.7839	10.0205	13.0512	8.98045	7.73104	9.16286	9.65388	10.1475	7.66244	5.88827	5.78725	6.67634	5.09816	6.38122	5.76864	19.8558	17.3031	18.1782	14.5128	17.384	16.1882	12.0076	15.8316	26.6452	13.9128	50.18	76.2414	74.0236	40.3718	35.5784	9.45625	8.43846	13.8936	10.3359	10.9188	11.1663	turquoise	-0.291078	0.0722096
m1214	261.058	71.9987	1.76033	1.5391	1.48465	1.90875	1.7957	2.1284	1.77312	1.62172	1.7919	1.78109	1.94058	1.62307	1.15879	1.21149	1.47627	1.129	1.09236	1.21813	3.15606	2.83985	2.68447	2.30401	2.96042	2.66941	2.16047	2.90436	4.19107	2.21578	6.30487	16.9943	7.41877	8.26857	3.23806	1.84475	1.90313	2.88571	2.07186	2.47736	2.37281	turquoise	-0.351353	0.0282881
m1310	273.082	53.6431	1.77205	0.867803	1.73449	1.51197	1.70441	1.90022	1.87035	1.67373	1.08488	1.78002	2.12021	1.89827	2.82263	2.68695	2.57798	2.84452	2.39328	2.43919	4.45437	5.46133	5.28973	4.65354	3.40658	3.59835	2.21353	3.71197	3.9363	3.75832	5.00739	3.68502	4.44085	9.63549	9.31567	8.05579	7.88301	7.20317	7.50852	9.09663	7.61747	turquoise	-0.344578	0.0317018
m1321	274.873	48.4625	10.8153	11.0241	12.2321	11.3658	12.0735	12.5955	9.02276	9.89703	10.9294	9.90837	10.8569	11.0493	6.46759	4.85316	6.28664	5.4202	6.2631	5.52505	22.0273	24.2196	23.3814	28.1848	11.6081	12.3065	13.8776	14.8429	12.2319	11.9922	24.5645	13.5647	10.9082	38.5074	42.6198	27.1283	31.2885	32.6783	29.7402	24.3427	33.4276	turquoise	-0.0961756	0.560279
m1341	277.032	58.3538	4.44046	4.24284	3.98906	5.27698	4.18021	4.89593	4.16369	3.76797	4.01101	4.49582	4.42533	4.1968	3.66635	3.70581	4.12566	3.62926	3.80527	3.45267	6.83184	5.02249	5.97508	5.14053	5.07093	4.69778	4.21595	4.86492	7.37111	4.15627	15.9191	15.1034	16.111	11.1617	10.5891	3.60082	3.62886	5.35088	4.08105	4.53297	5.07878	turquoise	-0.432589	0.00595169
m1351	277.972	57.6364	5.54772	5.21067	5.81173	6.09977	6.20586	6.40878	4.19973	4.12157	4.65242	4.53881	4.59846	4.4718	5.91994	4.72096	5.60597	4.80421	6.2694	5.14689	13.5255	14.6787	13.8238	14.7177	8.4876	8.16667	6.55677	9.84214	9.65446	8.89195	15.0201	11.46	10.3642	11.0953	21.2834	10.0883	12.0937	12.4671	11.661	12.4612	12.337	turquoise	-0.19135	0.243243
m1366	279.159	1221.25	25.913	24.8427	29.4018	27.6126	29.1185	32.6056	24.4328	22.5588	26.528	26.0363	24.6235	23.3509	31.5867	26.2647	31.9795	27.9263	30.1807	27.695	50.2152	61.6781	55.2469	48.9231	39.7926	41.8189	35.1243	41.5545	41.7491	39.4715	62.7891	53.9245	48.2755	72.8451	75.9822	57.9793	62.6711	74.5071	67.0895	75.7609	71.6884	turquoise	-0.29189	0.0713824
m1378	280.163	1221.22	3.64602	3.50156	4.34051	3.78288	3.96587	4.30528	3.35641	3.03466	3.86209	3.67798	4.04555	3.50454	4.19154	3.65916	4.35773	3.73587	3.89094	3.60463	7.04728	8.97497	7.7788	6.70405	5.29711	5.77985	4.99154	6.02655	6.25678	5.68819	8.76075	8.15475	7.07291	10.8927	10.9413	7.71252	8.56705	10.8496	9.28257	10.0701	9.19006	turquoise	-0.2874	0.0760539
m1490	293.008	58.0399	3.19666	2.88814	3.34018	3.28552	3.04881	3.79163	2.35806	2.41006	2.6018	2.44952	2.74763	2.5903	3.96804	3.0493	3.28681	3.14067	3.69221	2.98237	6.44127	7.05594	6.97675	7.05166	4.39092	4.17224	3.56218	5.19515	4.72145	4.2423	11.5576	8.87933	8.0301	8.15011	13.4059	6.27732	6.9246	7.46787	7.15953	7.49798	6.95649	turquoise	-0.405474	0.0104416
m1491	293.053	56.6826	2.31655	0.170673	0.218492	0.182267	2.29477	0.157971	1.76094	0.169222	0.176377	0.175907	1.96421	0.198637	3.00176	2.33006	2.41766	2.4149	2.7558	0.163971	4.51128	4.95562	5.04685	5.11515	3.01658	2.82905	2.47028	3.43008	3.32323	2.99611	9.0407	6.84985	6.17502	5.96075	9.77795	4.5721	5.19944	5.51308	5.38332	5.38006	5.18205	turquoise	-0.357653	0.0253918
m1514	295.191	932.25	1.34547	1.31995	1.67039	1.29329	1.51895	1.79306	1.3279	1.19927	1.329	1.54057	1.40157	1.35799	1.79397	1.39185	1.70796	1.58793	1.63342	1.51733	2.58035	2.82937	2.88778	2.61364	4.17626	1.90674	1.53779	1.95957	1.92981	1.91758	9.06435	7.58603	6.79518	8.97721	8.73488	6.32308	6.0857	6.99829	7.80342	7.91608	9.03118	turquoise	-0.536686	0.000427993
m1580	301.141	1221.23	162.155	154.85	178.808	162.279	170.67	193.244	145.873	133.578	165.039	158.586	152.691	148.708	207.945	167.611	199.76	168.782	185.877	170.827	371.054	461.94	413.068	369.96	269.697	290.428	235.234	294.061	302.015	277.261	497.316	452.833	375.966	586.047	598.111	398.54	437.173	512.272	462.556	521.66	508.401	turquoise	-0.293157	0.0701055
m1582	302.145	1221.19	20.9314	19.4452	23.4142	21.7557	23.1015	26.913	19.012	17.0529	21.0625	20.6143	20.3308	19.4799	28.6603	22.5071	27.2398	22.8507	24.8897	22.5904	46.5995	56.3882	49.8948	44.853	35.203	38.2659	31.7641	39.3031	38.674	35.4986	69.4385	60.5645	47.5162	71.1821	71.621	53.4956	55.9281	68.5776	61.6847	67.9179	66.55	turquoise	-0.310847	0.0540926
m1590	303.147	1221.16	2.35036	2.18085	2.33988	2.11694	2.34907	2.41426	2.01808	1.736	2.28457	2.27903	2.15055	1.99374	2.66659	2.22111	2.68755	2.32512	2.43793	2.37326	4.9234	6.60584	5.90145	5.12434	3.29021	3.76737	3.01392	3.66531	4.21553	3.5535	7.21665	6.69824	5.71498	8.74299	8.63283	5.22981	5.94555	6.5074	5.94563	6.50707	6.3266	turquoise	-0.337725	0.0354926
m1684	313.165	957.664	3.67334	3.68053	3.31226	4.36761	5.70753	3.55282	4.73179	4.63442	3.63335	3.73856	4.0381	4.35486	7.96926	10.6506	5.80513	8.42928	9.92339	11.3331	2.37054	1.82258	2.51801	2.63648	4.11979	4.33341	4.31884	3.00168	3.69585	4.46869	0.847971	1.55277	2.17415	2.81495	2.3881	2.63902	3.02598	2.19878	1.97668	1.68515	1.90591	turquoise	0.074706	0.651275
m1719	315.193	995.163	5.98639	4.78029	7.31033	4.48868	6.47595	10.9453	5.19966	4.97689	5.60864	4.90227	7.02575	5.554	1.97569	1.78819	4.00961	2.07084	2.16825	2.49122	2.05714	3.53758	2.48219	1.29063	0.780139	1.5647	1.63673	1.10416	1.34787	0.947704	0.0476287	0.0431941	0.108868	0.0829789	0.0591197	0.574645	0.482562	0.587636	0.994998	0.386717	1.71496	turquoise	0.516955	0.0007527
m1735	317.121	215.386	2.65579	2.00563	2.49595	3.17797	2.42387	2.97221	2.52482	1.40416	2.92713	1.7895	2.5474	1.75595	5.19717	4.33151	6.20071	5.38477	5.67941	5.05338	5.72228	6.32851	9.87695	7.61418	3.88421	3.90582	3.59308	4.27779	5.17322	3.81569	23.2554	12.6287	14.7043	8.24984	6.77056	4.82745	2.74806	4.34994	4.74201	4.87779	5.95192	turquoise	-0.41281	0.00900803
m1760	319.122	762.007	4.81735	3.69292	4.65464	5.61826	4.66327	4.8916	6.62605	5.80074	6.6151	6.10143	6.24485	5.58785	5.01252	5.84272	5.9099	5.95394	5.61198	6.46307	3.74675	2.83509	3.86034	3.90376	5.06767	6.96838	5.17788	3.92169	2.80367	6.67949	1.58562	1.56684	2.45679	5.47967	2.70055	3.53898	4.71654	1.33905	2.97586	3.20241	2.18628	turquoise	0.242998	0.136068
m1780	321.668	364.245	10.908	15.3327	19.7277	9.02597	13.5132	7.63971	6.46017	9.82425	4.9791	9.44131	6.53436	9.93124	0.66812	1.748	0.189172	0.693201	1.35397	0.499864	0.00988747	0.0807692	0.0115505	0.0372461	0.00670543	0.00764024	0.00700904	0.00823899	0.00893521	0.00766577	0.0140979	0.0118946	0.010651	0.0126003	0.0135726	0.0108573	0.0129017	0.0141271	0.0137411	0.0144821	0.0151239	turquoise	0.185779	0.257495
m1781	321.962	57.6307	4.22803	3.87806	4.35294	4.70971	4.68125	5.42264	3.21003	3.15648	3.44447	3.35143	3.46402	3.30523	4.73428	3.39892	4.17201	3.66754	4.60911	3.82773	9.99064	10.9629	10.2503	10.7746	6.1821	6.35238	5.01967	7.27035	7.14701	6.29814	9.81771	8.91543	8.54206	8.10453	16.9714	7.80571	9.45789	9.6911	8.99585	9.62285	9.14221	turquoise	-0.206244	0.207784
m1835	326.378	1434.71	3.92473	3.80434	4.17368	5.79011	5.61225	4.63947	2.83073	4.07524	4.015	4.32284	4.8423	4.0863	5.47057	4.19582	7.1358	4.6463	5.08412	5.63791	46.1988	30.9901	31.1702	16.0694	27.5469	15.9536	11.1549	13.7985	10.7908	18.5429	25.1803	36.1034	17.1661	61.6478	33.7776	25.9876	22.6479	19.1697	15.5553	16.8204	15.2101	turquoise	-0.207025	0.20603
m1843	327.18	1065.49	17.4202	20.4929	16.9582	21.3131	14.0411	13.4368	22.1927	18.08	18.6965	18.6636	18.9593	18.3794	17.9517	22.4651	18.4731	24.7645	19.2631	22.0519	14.1157	5.86893	8.306	8.48808	15.3531	16.9029	20.3387	13.4186	11.0215	17.0988	1.83013	1.96749	2.11745	2.48475	2.85059	9.29989	11.3762	6.77071	7.10488	7.28017	6.88244	turquoise	0.49156	0.00148308
m1844	327.18	952.743	94.3649	98.357	86.3229	106.155	77.248	77.9227	108.233	93.4016	91.8366	84.7117	95.1209	87.6148	86.0941	111.036	94.9409	109.677	95.318	102.346	44.7566	32.2719	48.1501	50.6602	78.9759	89.1021	105.627	66.5825	60.8516	87.0649	9.81105	6.62338	12.1583	13.9222	12.5215	44.7775	50.6439	36.9398	37.7223	36.7385	29.4282	turquoise	0.520355	0.000684581
m1846	327.18	938.829	9.84806	10.8478	9.29282	11.8241	8.89335	8.45638	11.2612	10.353	10.0586	9.71952	10.8714	10.3953	12.0943	15.3916	13.0206	14.7558	13.068	14.598	5.90292	4.33391	6.09131	5.61013	9.95942	10.3345	10.8161	7.88274	6.76947	9.64977	1.71007	1.34249	2.29782	2.89997	2.61695	5.81291	6.37414	5.18668	4.62329	4.86549	4.17594	turquoise	0.396299	0.0125048
m1852	327.18	1018.1	3.32883	3.2051	2.54121	3.56836	4.38335	4.26192	4.72445	4.63732	2.42294	2.7954	4.96184	3.17061	5.77227	8.68472	5.15082	7.10861	7.63539	11.3387	1.23646	0.940799	1.23214	1.21903	1.541	1.62722	2.20494	1.5516	1.51917	1.84274	0.281248	0.251384	0.679339	0.703918	0.426941	1.20794	1.47879	1.20328	0.911479	0.855936	0.883781	turquoise	0.126641	0.442344
m1864	328.184	952.631	13.5329	13.0103	11.5883	14.2378	10.7399	12.0174	15.1858	12.9705	12.8086	11.7743	12.6284	11.3408	11.7997	14.4777	12.246	13.4249	12.6263	14.4879	6.76644	5.17326	7.27787	7.67004	12.0264	13.3831	15.335	10.1962	9.22699	11.5866	1.60264	1.28323	2.24875	2.76694	2.41426	7.66567	8.77845	6.56631	6.82165	6.52841	5.40832	turquoise	0.512468	0.000851777
m1895	331.141	952.744	6.86551	4.91868	5.20369	5.29607	4.99472	5.36051	4.84648	4.47761	4.67496	4.71756	4.62515	4.19843	6.12984	7.48059	6.38134	6.14047	5.98164	6.0511	4.8374	4.23224	4.87646	5.03356	4.83793	5.13933	1.81029	4.62738	4.62379	4.85679	1.99306	1.43399	2.39176	3.02026	2.62065	5.07189	5.31907	4.9362	4.8874	3.37676	2.15649	turquoise	0.199192	0.224095
m1937	335.258	1455.82	3.33087	0.597144	4.41608	4.77234	4.6552	5.45796	3.2376	0.46065	3.18253	2.74065	4.06225	0.119351	0.079466	0.17757	5.47063	2.70768	2.83539	2.32802	12.9538	13.1956	15.3696	3.74716	10.1252	3.64421	7.48912	9.54189	7.9573	7.81779	0.728578	0.108	20.3616	0.899765	12.4164	17.852	15.117	8.39078	10.8729	23.2912	21.3762	turquoise	0.176555	0.282292
m1938	335.258	1009.94	25.712	2.61985	19.928	16.8798	22.4691	20.094	19.7185	40.8107	21.5103	22.7924	22.5921	29.165	1.55433	5.46503	5.20507	7.52492	7.58354	5.59123	0.0666583	0.0443811	0.0359349	0.121182	0.0581603	0.0760646	0.203217	0.0830444	0.0726724	0.0236624	0.0217031	0.301529	0.468912	0.0250532	0.0347627	0.0167144	0.0198615	0.021748	0.0238373	0.0280777	0.0731268	turquoise	0.109781	0.505862
m1984	338.277	1104.02	9.36998	1.18772	7.63034	6.45106	7.73069	7.17793	7.21853	13.7604	7.45406	7.63563	8.41607	10.4509	0.50778	2.47431	2.39413	3.08573	3.09879	2.92196	0.346195	0.0114207	0.339145	0.36572	0.0417523	0.225347	0.117933	0.0338699	0.233197	0.229501	0.0346928	0.147356	0.169956	0.0798283	0.305244	0.0239103	0.0360166	0.302011	0.0336336	0.10857	0.880323	turquoise	0.145089	0.378169
m1987	338.342	1440.22	10.6733	5.45016	4.6111	11.6316	4.89395	7.36478	3.47927	4.30062	4.80845	4.39468	3.29628	5.16935	6.58859	5.81753	11.8794	4.57138	7.69456	5.10192	8.57531	14.1655	15.2303	11.5782	7.27183	5.69284	9.53037	6.90657	13.7662	7.70686	29.578	13.9368	14.4306	32.6883	21.3702	14.9145	12.705	15.8579	17.0514	25.5242	20.7929	turquoise	-0.382683	0.016198
m2017	340.349	1462.73	3.19858	0.545206	1.68098	3.16297	3.00723	3.11161	1.03437	0.425623	1.82631	1.85855	2.20822	2.08748	0.296994	0.513602	3.09292	2.33289	2.86303	2.68521	4.5136	6.89534	9.06601	11.6974	2.58543	0.87669	2.27203	2.40383	3.0451	5.6867	2.80717	2.70585	5.20543	4.00982	4.38541	6.71828	7.65372	4.54451	5.17119	3.07794	6.11148	turquoise	-0.0014008	0.993247
m2031	341.196	1013.97	120.288	128.952	103.406	125.651	99.7988	97.8144	118.854	111.004	98.7046	96.548	107.343	104.212	118.035	159.384	120.08	147.564	132.448	142.727	51.1327	35.2148	56.0382	61.1128	77.0649	86.1737	105.773	61.7855	56.6382	80.7526	8.93046	5.5011	9.80227	10.7376	9.37666	51.5671	60.3217	43.8999	41.7813	43.7704	39.1013	turquoise	0.486241	0.00169844
m2032	341.196	1129.85	30.7649	31.6745	25.9156	32.7157	25.0535	22.9122	33.4174	23.6805	21.9195	27.3533	29.7142	22.2671	32.3393	48.4906	36.2816	42.9468	38.796	45.4514	11.8929	8.64165	12.8328	14.3753	19.5155	21.6308	26.332	15.8002	12.3469	20.7487	2.39993	1.46801	2.61709	2.47228	2.37368	10.0906	15.9483	10.8923	10.642	10.4848	11.0206	turquoise	0.422563	0.00736519
m2033	341.196	948.753	12.6165	13.4977	11.1984	13.5493	9.76274	10.381	15.1939	13.0618	12.8271	12.1016	13.2423	12.4714	11.4737	14.0996	12.3066	14.6345	12.6277	13.336	6.60326	5.09194	6.99444	7.74861	10.2842	11.2051	13.3871	8.82826	8.18733	11.0395	1.74976	1.22191	2.17746	2.45508	2.09718	6.95737	7.77728	6.1157	5.86347	6.03476	5.04098	turquoise	0.500425	0.00117736
m2034	341.196	1246.09	8.2222	9.5892	7.34851	8.79917	7.17369	6.81316	10.3689	9.43476	9.21003	6.84886	8.70021	9.0782	7.85621	9.35466	8.2875	10.5929	7.71099	10.1643	3.19439	3.59385	5.33988	5.4908	7.19424	9.19938	10.4502	6.54812	4.57506	9.3001	0.506633	0.935229	2.27434	1.08288	1.17759	3.86493	5.69912	3.29699	4.77576	3.69578	4.03424	turquoise	0.491337	0.00149161
m2039	341.196	1078.61	4.00149	3.92089	3.20116	4.63974	5.66831	4.48247	5.05735	5.54319	2.56332	3.37249	4.69205	5.66444	8.05679	13.452	7.67049	12.5571	11.9313	13.014	1.39785	1.05212	1.47375	1.1553	1.23711	1.26726	1.76644	1.1749	1.27845	1.67526	0.127393	0.165185	0.234688	0.136019	0.0527655	1.149	1.50893	1.55393	1.03506	1.136	0.754491	turquoise	0.125808	0.445373
m2043	341.196	996.767	7.02835	4.70004	8.39867	7.93276	6.76558	4.21805	4.54708	7.27176	9.49271	5.01752	6.58598	7.19035	6.64808	9.1497	10.8693	9.49788	7.41598	7.87751	3.48283	2.71328	3.91974	4.332	5.03123	5.7841	6.53507	4.20847	4.33369	6.0487	0.725679	0.498092	1.10935	1.24574	1.28732	3.64591	4.2788	3.07064	3.20583	3.21375	3.02195	turquoise	0.422215	0.007419
m2047	342.199	1013.93	18.5826	19.7343	15.1075	17.3944	14.3986	13.884	17.0976	14.3876	13.4196	13.0571	14.8206	13.2348	16.1086	21.9479	16.7691	19.9621	17.7476	19.3946	8.11383	6.5061	9.39114	9.99756	11.3118	12.4631	14.9696	9.68567	8.90185	12.5663	1.52493	0.944404	1.92002	1.90653	2.04025	8.7799	10.3307	8.14322	7.70138	7.77831	6.78325	turquoise	0.472819	0.00236883
m2188	354.108	53.3488	2.05279	2.00197	1.96882	1.9849	2.34341	2.1845	2.3509	2.28341	2.40052	2.37514	2.49435	2.29282	3.10748	3.46086	3.28006	3.78953	2.92042	3.56832	4.73636	5.7248	4.87642	3.96004	3.82578	3.77765	2.72138	5.14714	4.15974	3.95909	7.95594	7.07326	5.51195	9.95696	9.01292	9.87982	7.37453	8.79896	9.7187	9.60089	8.12081	turquoise	-0.450213	0.00402907
m2218	355.282	1404.43	5.41432	4.01837	5.71764	4.97238	6.15523	4.7444	3.48862	4.63831	4.78267	4.28286	5.39287	5.21088	6.98045	3.33115	6.49075	3.98898	4.71237	5.89649	13.0439	12.5629	11.9387	7.72695	10.6264	10.8977	9.99699	10.5299	8.47791	8.37118	19.1821	17.0821	10.4903	19.7753	20.5063	14.5984	16.6033	18.964	18.1747	18.6465	14.378	turquoise	-0.302387	0.0613399
m2226	356.106	215.036	10.4208	12.5924	11.0219	8.64634	11.5056	10.6552	10.5748	15.3032	7.84147	14.085	10.6007	12.6039	8.48223	8.65934	4.94017	5.37896	7.14407	5.24206	11.5917	8.3313	5.71902	7.64677	5.89483	5.1675	5.8246	8.44264	10.1657	5.77734	10.549	17.3815	10.1229	3.4656	2.58655	3.79847	1.37184	3.14048	3.20603	2.46465	5.51292	turquoise	0.322815	0.0450259
m2291	361.15	1058.96	10.2726	9.16178	10.1016	11.4282	11.4607	12.0366	10.4675	9.38755	11.178	9.99292	10.3922	9.41743	12.9488	13.5224	13.2084	12.7663	13.2787	11.2611	10.1534	7.57066	10.4719	10.0321	11.2807	11.6765	10.9932	10.5424	9.08352	9.61583	5.50486	3.66802	9.83326	8.63651	7.38432	11.7361	13.4883	11.0466	10.5327	10.839	20.0047	turquoise	0.213791	0.191263
m2326	365.105	50.9785	104.623	100.079	106.651	97.5752	107.689	127.54	84.983	86.0024	100.354	77.8477	106.289	77.2927	68.8765	68.8805	84.0995	69.5898	67.1341	64.0498	291.263	326.856	299.219	274.244	184.111	199.125	155.387	221.034	229.728	231.47	417.541	536.234	495.607	624.816	596.238	216.929	208.038	276.082	254.078	182.809	243.079	turquoise	-0.238764	0.143239
m2337	366.109	50.869	9.2688	8.94675	9.34331	8.28784	9.33025	11.4832	8.00599	8.35386	9.58232	7.47279	10.4129	7.39655	6.05168	6.03249	7.08853	6.16482	5.58489	5.73321	25.3114	27.8768	26.3133	25.1877	16.8476	17.1167	13.0995	19.9179	19.986	20.7714	40.7841	56.2543	50.6627	62.862	59.2225	18.1781	18.0807	23.2128	22.1028	16.1549	21.8019	turquoise	-0.275562	0.0895178
m2352	367.11	51.0231	1.89307	1.77624	1.93518	1.67439	1.88918	2.27209	1.47573	1.52462	1.73243	1.5266	1.9695	1.46398	1.39492	1.3068	1.40663	1.27074	1.21113	1.04574	4.74928	5.01478	5.02734	4.64541	3.1006	3.47752	2.70456	3.89447	3.94297	4.00879	8.40646	10.9226	9.08704	10.3288	9.92438	3.87433	3.81182	4.77029	4.57855	3.80717	4.36769	turquoise	-0.321071	0.0462649
m2377	369.298	1497.84	3.18213	3.00085	3.75222	2.8535	3.32598	3.73809	2.90017	2.93265	3.15681	3.37697	2.92043	2.90257	5.15459	3.65474	4.37066	4.0985	4.20067	3.28065	6.41595	8.32944	6.88932	8.3698	4.52418	4.82862	4.05305	5.48731	4.94257	5.46408	13.346	13.9271	9.63789	14.7366	13.894	6.79381	8.51044	8.48334	9.11759	9.91345	8.76336	turquoise	-0.469524	0.00256526
m2441	378.335	1440.33	1.96479	2.10238	1.38744	2.46204	1.33124	2.08602	1.20682	1.68263	1.64592	1.56333	0.995105	1.41455	2.99305	2.17462	2.66573	1.43748	1.98067	1.79899	2.67092	4.20441	2.4622	3.40244	2.4725	2.69782	3.41551	2.97039	2.79923	2.20651	9.28029	7.38332	4.64163	10.3843	7.0471	5.07683	3.51375	3.58644	4.74578	8.19648	5.74992	turquoise	-0.487202	0.00165763
m2454	381.079	50.9095	303.741	273.1	299.944	290.917	293.474	301.566	250.956	247.432	265.006	259.867	252.702	253.851	382.962	367.434	391.03	343.96	322.125	340.453	470.777	541.793	514.352	465.193	324.673	331.575	325.774	366.113	332.905	325.67	628.855	509.244	421.091	840.283	819.869	659.456	777.108	835.097	760.797	802.857	820.158	turquoise	-0.433356	0.00585402
m2461	382.083	50.7452	32.9969	29.6215	35.1537	33.9427	32.8843	33.1877	26.5113	26.81	28.5558	28.1178	27.7848	28.6869	43.8221	40.6404	44.3473	39.8359	36.259	37.4255	51.0738	59.2709	56.9324	51.7787	32.4146	33.0046	33.5169	37.1598	33.8858	34.2892	70.181	52.2754	42.5153	95.7088	91.4702	72.8619	86.0814	90.1386	82.8962	88.8743	87.5195	turquoise	-0.449351	0.00410867
m2470	383.079	50.7307	19.8227	17.4007	19.0413	18.6808	19.1871	20.5513	16.8638	17.0844	17.4081	17.2507	17.2984	17.0005	26.463	24.5441	25.2923	23.0096	21.142	22.5978	27.5521	31.1993	30.3981	28.27	19.675	20.5173	20.1276	20.9832	19.7234	18.4419	42.0807	31.343	24.4078	52.1598	51.6957	41.8134	50.9628	53.1766	49.3044	52.8731	55.8236	turquoise	-0.475267	0.00223159
m2587	399.308	1401.02	6.24311	4.57973	5.46242	5.5901	6.43713	6.31434	5.12032	4.7279	5.66657	5.40929	5.64469	5.1802	6.90921	5.75061	6.30552	5.96774	5.77746	5.28457	11.4997	13.5913	16.5229	14.6333	11.2911	10.6651	8.22987	9.21768	12.2745	11.3586	19.0035	18.6322	13.2275	22.1262	23.9984	16.2288	17.1724	20.6474	12.3759	18.8675	19.4064	turquoise	-0.330284	0.0400199
m2643	409.111	207.842	3.02946	2.57709	3.08127	3.31894	3.53675	3.77272	3.315	2.74226	2.7257	2.85462	3.01252	3.11601	5.39972	5.219	4.96567	4.9153	5.48937	5.28662	5.3823	4.09267	6.62403	3.6236	4.74803	5.27261	3.81074	4.68656	5.6249	4.32697	4.25632	3.73078	3.50496	5.4474	6.69235	6.69083	4.44825	6.2221	6.76959	11.636	5.80282	turquoise	-0.250087	0.124662
m2685	413.324	1494.21	5.76128	5.60754	7.10596	5.97387	6.30053	6.75011	4.94852	4.57069	5.42133	5.5759	4.98735	5.05234	8.40202	6.54507	7.96268	7.19118	7.40266	6.48966	13.2083	16.3975	14.8959	15.1168	9.88806	10.5598	8.90466	11.061	10.9525	11.052	24.1368	21.6258	16.3053	24.4621	25.861	14.4712	16.9548	18.5214	18.0093	18.6631	18.3844	turquoise	-0.372609	0.0194882
m2744	425.215	1323.45	5.08288	4.77346	5.31996	5.51942	5.93686	6.80616	5.62487	5.43515	6.10732	6.24502	6.07615	5.66993	5.66389	4.34861	5.16554	4.54224	5.05768	5.16202	14.5478	18.3824	15.2428	14.9821	8.82578	11.5495	9.9684	11.0359	10.9002	10.891	15.1461	11.6364	8.87154	15.042	13.637	11.4866	11.6641	13.4618	12.6014	14.3698	14.5678	turquoise	-0.00324491	0.984358
m2780	429.219	1221.34	3.58641	3.33672	4.06209	3.64724	3.70883	4.14688	2.90225	2.57543	3.45378	3.273	2.98615	2.99779	4.87097	3.68424	4.47845	3.6147	4.0103	3.86566	4.98898	6.49169	5.21626	5.03193	3.75626	4.07079	3.24907	4.29813	4.28987	3.98657	6.58795	5.87874	5.14766	7.70927	7.68874	5.52962	5.95486	6.99534	6.37102	7.27876	7.34339	turquoise	-0.428057	0.00655854
m2833	437.208	1221.33	12.5766	12.5735	14.97	13.498	13.7823	14.3026	10.0738	9.0588	13.0485	11.7497	11.5736	11.1801	16.7058	12.7546	16.1705	13.1797	14.5685	12.3919	18.4373	23.2378	20.3843	18.1283	12.2877	13.9757	11.0531	15.374	15.0366	13.698	19.4263	18.2524	16.9259	26.619	27.3723	19.1678	21.75	25.2182	21.6304	24.382	22.8896	turquoise	-0.375923	0.0183492
m2836	437.71	1221.27	6.37713	5.9105	6.59527	6.17723	6.65425	7.69115	5.41606	4.93221	6.63779	6.40882	5.83072	5.60037	7.8243	6.12552	7.94471	6.33899	6.95413	6.2114	8.63002	10.7805	10.1114	8.67677	6.20618	6.70269	5.25642	6.95716	6.93973	6.28284	10.2555	9.43606	8.25252	12.6987	13.3994	8.90142	10.0692	11.9629	10.9872	12.0961	11.6224	turquoise	-0.41104	0.00933753
m2892	443.233	927.465	0.230157	0.00392685	0.20782	0.00452482	0.00440386	0.20066	0.0117033	0.00374944	0.00913063	0.217903	0.00409395	0.0127611	0.00657704	0.0126071	0.0186849	0.0190981	0.0204515	0.0222363	7.72077	14.6509	14.6033	18.517	6.36109	4.48201	3.82816	15.7952	7.13409	4.94061	35.8591	34.5717	41.0403	80.6406	80.1744	9.13219	8.83152	22.8194	29.2873	26.5218	21.9667	turquoise	-0.284402	0.0793037
m2893	443.264	1065.49	27.5671	29.7542	22.1438	32.2153	21.6016	19.743	35.8904	28.8029	27.4628	43.3405	26.3693	26.1673	25.2709	38.2793	25.6156	37.7037	30.752	38.2932	9.91276	6.16806	9.68375	10.4472	20.7752	23.4426	29.8901	16.9003	13.2003	23.4277	2.43739	1.22178	2.36114	2.40918	4.86689	11.0272	14.3727	7.65969	8.76428	7.38049	15.2438	turquoise	0.446478	0.00438379
m2894	443.264	952.648	113.426	114.279	96.0031	122.293	89.1863	94.3828	125.388	107.337	103.641	96.6942	108.781	97.2603	98.0763	127.936	101.444	124.054	107.671	124.941	45.6618	31.2914	48.2479	50.9812	92.5391	102.724	123.109	74.1332	65.4679	92.7205	3.49452	6.07458	12.0143	14.7989	12.1753	51.072	57.319	42.2204	43.1064	41.2812	32.8761	turquoise	0.507683	0.000970071
m2895	443.264	938.605	10.3611	10.9042	9.17981	11.8712	9.19762	9.37952	12.0516	10.6691	10.1913	9.48605	11.204	9.53157	10.1511	12.9921	13.7925	11.8097	11.4484	14.0224	5.62671	4.46776	6.00518	6.27266	10.6005	11.1792	11.4586	8.0271	7.53345	9.65358	0.47539	0.280096	1.26308	1.36772	0.991021	5.09314	6.18319	4.20854	4.47248	4.0617	3.11433	turquoise	0.523974	0.000618169
m2900	443.335	1413.25	7.82745	6.81374	7.87822	7.68242	4.72323	8.57244	7.01253	6.14719	7.47759	3.92137	5.18371	6.41014	8.42538	4.54967	4.71101	4.61905	6.81676	6.8629	17.0349	17.4909	14.0248	21.1389	12.442	6.60757	11.3688	14.2684	10.219	13.1119	19.9956	25.6099	16.3176	30.6606	17.4018	12.7019	18.3834	23.2278	19.3478	16.3285	21.2728	turquoise	-0.231487	0.156208
m2901	443.335	1396.28	4.05384	4.73374	5.46958	5.02131	4.92711	6.06547	4.78048	4.08695	5.46745	3.68516	5.05859	4.34841	6.13758	3.89661	4.11732	4.83229	4.02911	4.00751	12.8582	17.2475	14.9366	11.321	8.70489	9.11062	6.25906	10.049	9.25357	9.04261	13.5345	17.7156	12.1616	18.8951	17.4356	11.291	13.1333	16.3116	8.06857	17.0723	16.248	turquoise	-0.254581	0.117811
m2904	444.237	927.6	0.014257	0.0130164	0.00511162	0.00905023	0.00971297	0.0115601	0.00423516	0.00400489	0.00988007	0.0130137	0.00437288	0.00779025	0.0144422	0.00931535	0.0137401	0.0067361	0.0125858	0.0146986	2.15965	3.71148	3.90751	4.49511	1.86457	1.32803	1.1336	4.33082	2.23721	1.58382	8.80118	8.38435	10.0529	18.7196	18.33	2.63326	2.45002	6.50267	7.90019	7.39741	6.12741	turquoise	-0.349584	0.0291488
m2907	444.268	952.65	21.6782	21.3376	16.9752	21.8058	15.9548	17.6203	24.6946	20.7835	19.6775	18.7977	20.5666	17.8785	16.8645	21.3774	16.9035	21.0447	18.0485	21.3238	9.08559	6.89727	9.91622	10.6354	16.4933	18.4	21.8761	12.99	12.1329	16.3812	2.25589	1.46036	2.95803	3.67124	2.85513	9.87582	11.2959	8.26387	9.19391	8.6529	7.65222	turquoise	0.505071	0.0010406
m2931	446.195	1221.31	4.55742	4.1612	4.30693	4.1149	4.50976	5.02679	3.56112	3.12489	4.38339	3.82234	3.74376	3.56102	4.99441	4.00699	5.07266	4.08844	4.34447	4.13417	8.02807	10.3673	8.77119	8.67375	5.68762	6.20306	4.75249	6.55997	5.96636	5.79862	9.6581	9.50139	7.79859	12.5369	12.7359	8.41929	9.68302	11.044	10.2462	11.3657	10.5899	turquoise	-0.330627	0.0398012
m2938	447.251	1010.12	9.9293	1.13578	8.37253	7.47546	10.0089	8.84946	9.0018	17.3005	9.04939	9.42913	9.39068	12.0671	0.518759	2.46719	2.16972	2.95608	3.06143	2.61497	0.00916735	0.0264102	0.0503992	0.0229546	0.00803036	0.026447	0.164543	0.00763893	0.0194078	0.00788904	0.0130712	0.10963	0.127371	0.0116826	0.0381926	0.0100666	0.011962	0.015671	0.011939	0.0134273	0.0149488	turquoise	0.129661	0.431447
m2957	449.267	1104.01	19.9451	2.21366	16.91	14.9084	17.2313	16.0566	18.3539	36.4827	19.2373	20.6106	22.4854	27.7371	1.13059	4.94573	4.67862	6.46565	6.23451	5.07465	0.0197682	0.0282124	0.0499639	0.0214477	0.0364377	0.0232144	0.277929	0.0182545	0.0364089	0.00972494	0.0133911	0.189306	0.275183	0.0119685	0.0128922	0.0108602	0.0122549	0.0288027	0.0122312	0.013756	0.0143656	turquoise	0.118806	0.471302
m3007	456.683	1087.17	0.00406973	0.00364062	0.00592048	0.00383662	0.00480211	0.00499876	0.00367601	0.00347614	0.00367969	0.00338607	0.00379555	0.00341135	0.0054457	0.00458739	0.00486841	0.0104247	0.036331	0.00397894	4.93366	6.26253	5.98636	5.13819	2.22415	2.32739	3.6023	3.19591	3.357	1.85405	12.9646	9.70041	7.50145	3.49609	3.86409	4.95569	3.81079	7.08496	6.95447	5.79988	7.27646	turquoise	-0.13628	0.408097
m3015	457.28	1013.99	135.711	135.017	105.99	127.045	110.232	102.473	124.017	119.311	104.816	99.7995	108.845	98.7405	128.755	170.325	131.043	155.014	150.33	150.532	48.7718	32.8617	54.407	62.0444	79.4322	88.3055	106.281	61.392	51.1575	77.8782	8.00306	5.30531	9.13861	9.71537	9.84565	50.2168	61.7099	43.5625	40.8711	41.3681	35.5223	turquoise	0.461808	0.0030819
m3016	457.28	1129.93	40.9124	49.57	34.6419	45.4651	36.5131	27.7814	46.5717	34.9888	37.1484	34.5263	37.2628	30.6015	44.6752	74.2999	50.5228	61.66	45.7574	68.1823	11.8475	10.8398	11.4084	18.1533	25.9933	27.6339	30.2051	18.4175	14.948	19.8682	2.6073	1.74595	2.72407	3.16004	4.53452	12.0591	14.0347	13.2056	10.3917	10.8824	9.2827	turquoise	0.372108	0.0196655
m3017	457.28	1246.13	8.83317	10.1938	7.42372	9.05641	8.29622	5.66742	9.9464	9.83877	6.28114	8.08763	7.54566	6.74334	8.07903	10.3664	7.89064	10.7914	6.50659	8.36398	4.01615	3.14595	4.7882	5.23603	6.71324	8.94381	7.21418	4.56044	5.70282	6.21924	0.773882	0.501842	1.03581	0.857793	0.66134	3.45298	5.33725	3.63807	4.23574	3.87126	3.47764	turquoise	0.494633	0.00136997
m3021	457.28	997.734	10.9168	9.90632	9.41334	10.4927	8.87487	9.68985	9.88811	9.77275	8.13832	7.29946	8.43066	8.86391	9.15629	12.9077	12.0322	9.50304	10.782	11.66	4.11567	3.52228	5.32835	5.71654	5.75177	8.21229	9.94663	5.57462	5.1786	7.9238	0.50393	0.409305	0.797552	0.759059	0.762371	4.03324	5.06276	3.59173	3.60217	3.50108	3.56585	turquoise	0.497702	0.00126472
m3022	457.35	1491.19	5.22558	5.11305	5.97444	5.4444	5.62933	6.01273	4.63075	3.9741	5.07987	4.93992	4.94044	4.58157	2.00439	5.38039	6.19482	5.46311	5.72686	5.03247	12.5805	14.7015	14.3621	11.4877	9.05795	9.92963	8.14451	9.96779	10.1756	9.73103	18.103	15.8363	12.751	21.0808	21.3929	13.7468	14.6417	17.6873	16.0194	17.3964	16.6875	turquoise	-0.262781	0.106047
m3030	458.283	1013.97	25.8149	24.5345	19.5245	25.96	19.4464	17.4804	23.0407	22.3968	18.2646	18.1294	19.9975	19.601	25.853	33.4318	25.0333	30.2155	27.7465	33.6327	9.4867	7.32397	10.4659	10.7408	14.5366	15.3311	18.6825	12.298	10.3605	15.5306	2.0534	1.3209	2.3529	1.95697	2.15481	9.76746	11.0172	9.34376	8.64667	8.88365	7.91521	turquoise	0.419014	0.00793042
m3031	458.283	1129.83	8.59697	8.9952	6.65253	8.63623	6.34124	5.79342	8.57318	6.28621	7.15633	6.89801	7.2267	6.24244	7.11262	14.7393	10.2411	12.3196	12.0069	13.7399	3.44754	1.76749	3.55409	3.81291	4.14384	5.61611	6.34542	3.98426	3.29495	3.8439	0.569299	0.489526	0.716684	1.00752	0.885402	2.60647	3.07675	3.01161	2.75774	2.8856	2.0199	turquoise	0.31845	0.0481787
m3092	468.213	217.064	29.1289	29.3761	67.7349	20.0886	37.9105	46.5772	20.7038	45.7979	17.0815	34.7543	18.1202	32.4911	0.474962	8.35308	1.13172	3.67512	4.05112	1.86472	0.26275	0.573486	0.0847151	1.25529	0.0699663	0.0230721	0.0914893	0.0248803	0.132029	0.0231492	0.0425732	0.0359197	0.0321642	0.0380506	0.0409869	0.0327872	0.0389608	0.0426614	0.0388856	0.0437332	0.0456714	turquoise	0.202071	0.217334
m3104	469.216	217.086	6.47104	6.1427	14.0205	4.33307	8.2232	10.6637	4.56779	9.56726	3.64438	6.76968	3.74243	6.30993	0.133808	1.77709	0.233698	0.823147	0.928567	0.456912	0.0407549	0.109407	0.0114269	0.406628	0.0066199	0.00754278	0.0218394	0.00813389	0.0285202	0.00756799	0.0139181	0.0117429	0.0105152	0.0124395	0.0133995	0.0107189	0.0127371	0.0139469	0.0127126	0.0142973	0.014931	turquoise	0.208918	0.201819
m3107	469.241	1106.83	16.9403	10.1777	15.6059	20.2851	15.3234	13.9715	22.9474	22.5258	22.4924	20.6856	19.5498	20.32	12.6746	9.86023	8.7523	17.5793	12.6278	16.8049	5.11624	8.1519	7.01449	13.1995	10.8137	14.7069	28.2141	10.587	10.6794	27.2161	1.88851	3.24451	5.10554	7.55794	2.78589	12.0264	7.9433	8.22132	9.99136	9.25196	7.94536	turquoise	0.502454	0.0011158
m3128	471.232	263.66	7.4396	9.69533	12.7729	5.66304	10.2382	10.4488	3.97752	10.3455	2.68417	7.42132	3.62264	5.92467	0.347711	1.64389	0.177914	0.654462	1.04084	0.33749	0.264916	1.2268	0.0649496	1.34989	0.129551	0.00835312	0.171819	0.109166	0.0982876	0.0517017	0.0154133	0.0151775	0.0116448	0.019353	0.014839	0.0118704	0.0141055	0.0154453	0.0140783	0.0158333	0.016535	turquoise	0.269853	0.0966365
m3134	471.295	1078.15	5.77007	5.3454	4.73591	6.46596	9.83861	4.52656	5.94996	7.02276	2.88909	3.68879	4.06318	5.80353	11.7151	25.3176	10.2571	17.0282	16.098	19.2986	1.13686	0.650328	1.03458	0.833367	0.759539	0.76904	1.60236	0.755884	0.981967	1.18556	0.12815	0.0266823	0.243978	0.135147	0.091353	1.00632	1.27355	1.66164	0.853235	0.935529	0.713605	turquoise	0.0484819	0.769452
m3175	476.161	51.1716	6.8446	7.56639	6.36236	4.13992	5.06164	7.2901	4.77024	4.37384	6.44882	3.27894	6.09583	5.82331	4.89398	3.24907	3.28591	3.70921	3.16839	3.39453	9.59788	8.54939	10.3201	9.68592	3.95055	4.46255	3.61953	5.33918	5.0887	3.33338	16.4979	14.8767	4.74521	7.94601	17.7723	4.88453	3.41298	5.85072	5.86846	6.12764	6.67532	turquoise	-0.186481	0.255668
m3277	487.361	1390.25	3.16137	2.57624	3.42523	2.98967	2.82426	3.40449	2.21945	2.40155	2.78815	2.88687	2.90425	2.65964	3.07171	2.71491	3.39495	2.52515	3.16303	3.00664	8.13703	7.67334	8.34658	7.75346	5.6403	5.92663	3.85891	5.69443	6.03401	3.70178	10.8808	8.73257	8.38856	10.5552	12.9401	8.7038	8.72985	11.4126	9.48622	10.6825	9.04796	turquoise	-0.306718	0.0575393
m3364	497.272	1246.2	6.8276	5.96106	6.94379	8.12332	7.48643	5.99851	7.8531	7.38182	5.1071	7.41032	6.63915	7.7003	6.87984	6.37429	7.51143	6.40329	7.33648	6.42043	4.22173	3.27338	3.74486	5.18131	7.00907	8.41483	9.62439	6.41252	6.08983	8.27063	1.2251	1.6073	7.73136	1.13796	1.11794	4.5248	5.36027	3.98925	4.34022	4.23912	3.88194	turquoise	0.476222	0.00217995
m3400	500.239	261.167	31.8895	85.5472	38.2774	15.5743	55.7786	21.7853	11.7536	32.5771	2.90185	29.9759	8.71409	10.1005	1.19428	5.96759	0.178805	0.802693	3.0237	0.535613	0.0111111	2.31464	0.01298	1.19446	0.00936345	0.00858575	0.00787643	0.00925859	0.010041	0.00861443	0.0158426	0.0133666	0.0119691	0.0141596	0.0152523	0.012201	0.0144983	0.018118	0.0144704	0.0162743	0.0169955	turquoise	0.208357	0.20306
m3401	500.239	291.077	28.9831	68.9489	41.706	15.0723	50.2788	26.6905	13.8967	30.251	6.89108	30.7418	11.8592	17.3374	0.356515	2.1451	0.151348	0.521267	1.45261	0.456479	0.0110638	0.274676	0.0129028	0.161514	0.00749046	0.00853471	0.00782961	0.00920355	0.00998129	0.00856323	0.0157484	0.0132872	0.011898	0.0140754	0.0151616	0.0121285	0.0144121	0.015781	0.0143843	0.0161775	0.0168945	turquoise	0.202602	0.216101
m3402	500.239	309.534	18.9866	42.1707	33.2936	11.6661	33.7572	17.0693	9.04054	21.5239	4.04238	20.2009	6.8876	12.8382	0.302178	2.46497	0.194798	0.546024	1.48239	0.410439	0.00957908	0.0952541	0.0111903	0.0922119	0.00649629	0.00740194	0.00679042	0.00798201	0.00865652	0.00742667	0.0136582	0.0115236	0.0103188	0.0122073	0.0131493	0.0105187	0.0124993	0.0144161	0.0124752	0.0140304	0.0146522	turquoise	0.193662	0.237485
m3406	500.239	276.68	9.63463	23.6718	12.7679	3.14384	14.2405	7.80671	4.55573	10.7302	2.04598	8.94156	2.10458	5.19944	0.442692	1.88585	0.106276	0.551196	1.36938	0.396006	0.0103346	0.406435	0.0120729	0.0929912	0.00700866	0.00798574	0.007326	0.00861156	0.00933927	0.00801243	0.0147355	0.0124325	0.0111327	0.0164239	0.0141864	0.0113483	0.0134851	0.0152462	0.0137626	0.015137	0.0158078	turquoise	0.195012	0.234168
m3410	500.276	366.205	15.009	15.8633	12.2912	8.00065	9.91266	15.6848	7.86863	13.0866	5.73933	12.6635	9.10755	9.88314	3.40287	8.35398	2.19393	4.99626	3.7261	2.77042	2.00783	3.29246	1.15728	5.32929	0.971964	0.575522	2.16229	1.04836	0.80529	0.698038	0.0139523	0.0118827	0.010541	0.0124701	0.0195431	0.301026	0.130457	0.306774	0.25757	0.620375	0.427257	turquoise	0.385376	0.0154024
m3420	501.242	261.029	6.76648	17.6446	8.4871	3.64465	12.3698	4.94349	3.07359	7.18801	0.821893	6.56848	1.90682	2.62447	0.451209	1.6728	0.0267654	0.22107	1.07707	0.166363	0.00925022	0.597932	0.0108061	0.278721	0.00627326	0.00714782	0.0135909	0.00770798	0.00835933	0.0071717	0.027561	0.011128	0.00996458	0.0117882	0.0126979	0.0122719	0.0120702	0.0132166	0.0120469	0.0135487	0.0141491	turquoise	0.197324	0.228559
m3427	501.376	1486.22	3.77213	3.52788	3.79355	3.27359	3.50492	3.78535	3.04827	2.82748	2.14802	3.28153	3.1533	2.92563	4.41554	3.62217	4.04985	3.68142	3.8498	3.59415	8.18649	10.3598	9.30834	8.99899	5.67253	3.59666	5.06433	6.41499	2.19094	3.73441	12.6006	12.3116	10.0004	14.3234	14.2287	7.89942	9.1815	11.0684	9.89046	10.7982	10.6625	turquoise	-0.415589	0.00851069
m3439	502.255	255.537	4.88587	20.1958	14.6185	3.60939	12.3811	2.89178	5.71553	6.69262	1.92179	6.27134	1.88271	1.65643	4.29062	4.19562	0.0942082	0.403508	2.19514	0.326115	0.0654925	5.13219	0.0127787	2.70122	0.00761664	0.0178538	0.00748181	0.0177441	0.0095379	0.00818283	0.0150489	0.0126969	0.0113695	0.0134502	0.0144881	0.0603731	0.0750857	0.0456649	0.0751172	0.0902134	0.121856	turquoise	0.240696	0.139934
m3440	502.255	205.322	6.30822	15.2388	15.9781	4.94423	8.5397	6.01781	5.99567	9.10341	3.75526	8.60388	5.16368	4.27391	0.305119	1.99998	0.1537	0.375891	0.894104	0.25109	0.0706766	0.293882	0.028972	0.503064	0.0332248	0.00820347	0.0355886	0.00884636	0.0536765	0.00823088	0.0151372	0.0127715	0.0114362	0.0135292	0.0145732	0.0116577	0.0138528	0.0151686	0.0138261	0.0155497	0.0162388	turquoise	0.22508	0.168314
m3443	502.291	339.951	9.91424	8.71253	8.16348	5.24673	6.9567	9.93755	7.09238	11.6894	5.26793	10.0518	8.69763	9.08925	5.21035	7.66523	4.75846	6.76305	6.62974	6.1469	1.14	1.93259	0.887692	2.31295	0.283252	0.298281	1.04296	0.46132	0.586812	0.36218	0.0292401	0.0975787	0.0102033	0.0120706	0.013002	0.120734	0.0123593	0.0147875	0.0123355	0.0307008	0.166171	turquoise	0.261955	0.10719
m3462	503.258	183.143	11.4471	27.5578	23.0589	10.5736	15.2645	9.71623	9.92389	10.743	6.04662	12.3113	8.8499	5.14622	0.658717	3.82068	0.270702	0.607513	1.64154	0.436639	0.341627	0.879686	0.118586	1.23483	0.0948778	0.0290229	0.105168	0.0350482	0.125665	0.015523	0.0169207	0.0142762	0.0127836	0.0151231	0.0162902	0.0130312	0.0154849	0.0169557	0.015455	0.0173817	0.018152	turquoise	0.236471	0.147237
m3557	516.271	250.541	5.90216	4.29249	7.7724	3.12887	8.9411	8.52167	4.61174	15.5009	3.02252	8.00535	3.61686	8.91287	0.171846	3.42679	0.594292	2.27247	2.32067	1.26369	0.011216	0.0325817	0.0248653	0.0650884	0.00826334	0.00866679	0.0175488	0.00934599	0.0206176	0.00869575	0.0159921	0.0134928	0.0120821	0.0325626	0.0153963	0.0123162	0.0146352	0.0160253	0.0146069	0.0164279	0.017156	turquoise	0.151716	0.356532
m3652	527.158	51.3163	1.04952	1.02373	1.01052	0.823217	0.938241	1.14723	1.22032	0.997762	1.28553	1.07417	1.22169	1.03571	0.461071	0.586485	0.595196	0.596214	0.338189	0.527355	8.29057	10.0377	8.09781	6.65214	6.64466	7.02696	4.25783	7.72019	9.70984	7.75475	5.54692	7.98291	10.85	11.9164	7.34976	4.96454	4.46171	6.59294	6.40578	4.96683	6.28186	turquoise	-0.00215364	0.989618
m3690	531.387	1399.64	2.13942	2.97344	3.75935	2.07257	3.45235	4.01428	1.99356	2.73214	2.04235	2.77235	1.39623	1.43129	4.20177	3.66246	3.88708	2.63496	3.47873	3.47325	6.38873	11.097	4.96687	6.03724	3.97839	6.89148	3.52992	5.47088	5.12873	7.52416	6.81119	7.5311	7.91294	13.7885	14.5064	4.18741	7.42389	7.52806	9.81282	6.8158	12.9604	turquoise	-0.260993	0.108533
m3691	531.387	1383.49	2.30515	2.26097	2.32869	2.11255	2.25855	2.51795	2.06091	1.76662	2.00798	1.9737	2.0629	0.859368	2.91411	2.39301	2.23903	2.68301	2.51723	1.93226	6.07251	5.96069	6.74078	5.46772	4.24127	4.50665	3.83599	4.58107	4.94197	4.56659	8.68926	7.8601	6.99814	8.97154	8.91788	6.12067	6.44	7.7242	7.12742	4.19629	7.48972	turquoise	-0.270065	0.0963644
m3808	545.403	1480.23	2.13468	1.12705	2.19224	1.91699	1.95063	2.22562	1.91511	1.43633	1.33856	1.0952	0.756401	2.02483	2.64135	2.26751	2.54127	2.29446	2.46167	2.79388	4.91649	6.18851	7.89598	4.78326	3.63144	3.90839	2.06508	4.37074	4.18285	4.03563	7.65823	7.25683	6.80801	7.79652	7.79422	2.93677	2.36595	10.6595	6.32353	6.90572	6.78275	turquoise	-0.292132	0.0711369
m3921	568.883	17.3001	4.12836	4.02013	4.6772	3.91423	3.94338	4.59621	3.36981	3.16457	3.70197	3.6656	3.61251	3.44366	4.98073	3.73306	4.55778	4.11243	4.57374	4.98095	9.71501	12.3199	11.242	10.2118	6.60469	7.50761	6.81998	8.36291	8.10986	7.08739	14.0463	12.9596	11.4785	15.7485	16.6802	10.4413	11.3407	13.3728	12.3182	11.1359	13.5433	turquoise	-0.278817	0.0856448
m3957	579.293	1221.24	34.001	33.1683	35.9519	31.7601	32.723	38.3595	28.4428	25.0838	31.3924	31.8161	29.4142	27.979	39.8438	32.2869	41.4385	33.3684	34.2221	31.0495	71.7792	94.194	84.3877	75.4238	49.6604	54.6409	42.7791	53.4455	54.9898	52.0868	97.1385	92.4314	82.3456	122.939	127.761	75.6272	82.8827	99.5311	90.5269	103.142	96.3279	turquoise	-0.321106	0.0462399
m4027	595.473	1455.4	0.0902303	0.827098	2.08205	0.656647	0.980815	3.526	0.997482	0.791296	2.38467	0.647133	3.50752	3.24624	0.00751503	0.0201388	3.76164	2.62254	1.60965	3.26417	7.77547	2.10574	3.63541	6.68812	5.65433	0.587528	3.9864	4.93524	5.05229	5.72294	0.0133773	0.00699202	14.0773	7.65114	8.56044	7.33744	8.22273	9.44823	4.31795	11.6155	6.61877	turquoise	0.00197295	0.990489
m4053	600.418	1428.96	2.71319	3.9077	2.61487	2.4592	3.56417	5.32047	4.72096	4.19555	6.85504	7.67618	4.22225	2.45568	6.03233	4.06102	4.34668	3.76394	3.20828	2.9686	10.5198	14.4169	12.9014	11.2839	5.63988	6.55237	7.37933	8.97431	8.10614	6.40453	41.3308	22.6594	21.7256	21.96	24.7048	14.7932	14.6949	21.6899	17.5478	18.6523	16.6813	turquoise	-0.356908	0.0257209
m4054	600.418	1402.92	1.58381	1.98747	1.9083	1.98876	2.45937	2.62643	2.28948	2.00982	2.15916	2.05214	2.04942	1.72283	2.41477	2.03068	2.61103	1.98706	1.9641	1.78748	1.81221	3.21539	3.30375	2.59943	1.36871	1.62914	2.15324	2.08265	2.32321	1.63059	11.1592	8.11312	6.60834	5.03038	5.30257	4.6093	3.79545	6.31102	5.18118	4.74592	3.56941	turquoise	-0.589741	7.78841e-05
m4064	601.423	1428.99	2.32145	2.61669	1.83354	1.60169	2.34914	3.22497	2.89969	2.35653	4.12049	2.76412	2.70358	1.90387	2.38302	2.65768	2.40467	2.37841	2.44987	1.81139	5.93862	9.10409	8.06785	6.31015	3.67417	4.13613	4.8903	5.21669	5.11627	4.36933	21.6439	12.845	11.4487	13.4844	13.3601	8.8093	9.28002	12.8439	12.8245	11.8764	13.032	turquoise	-0.350868	0.0285218
m4121	613.483	1455.86	140.456	0.192225	127.519	143.056	134.557	147.15	93.1923	0.111104	96.9391	63.943	65.4043	145.561	0.00527679	1.4105	165.951	124.403	164.98	136.54	320.597	253.887	315.703	310.295	263.975	0.292752	132.845	179.844	317.018	254.618	0.140098	0.556294	721.159	1011.29	392.02	301.596	353.858	417.468	325.014	442.852	480.705	turquoise	0.130304	0.429146
m4125	614.269	824.137	3.91832	4.41391	8.27756	11.2992	3.00813	3.26778	5.51651	8.55221	5.20377	4.86658	4.74265	11.1641	3.11272	3.42349	3.16584	3.84303	2.99114	3.35871	1.62886	0.760665	1.44181	1.53737	4.89445	4.57834	5.66442	3.85283	3.13213	4.44842	0.0890901	0.0291232	0.793773	1.58074	0.863855	1.3495	1.44701	0.692223	0.953964	0.824787	0.493356	turquoise	0.431554	0.00608592
m4126	614.487	1455.54	46.7992	0.13665	40.5223	45.0709	42.6276	47.1173	31.1837	0.148759	33.1713	22.0274	42.5358	51.2474	0.0732463	0.700916	53.8569	40.6017	53.5436	44.78	106.088	82.4067	99.45	93.0836	83.2597	0.294096	42.3626	53.5214	98.1871	79.0572	0.404735	0.555743	238.189	328.503	117.643	95.8988	114.7	132.164	106.826	146	161.825	turquoise	0.0982081	0.55198
m4133	615.281	641.865	0.386147	0.508855	0.252815	0.28222	0.229677	0.378318	0.212604	0.134763	0.30639	0.116206	0.216407	0.084795	4.26132	1.21932	2.39892	1.01222	1.23469	0.934856	5.29326	4.83366	6.27429	4.54854	2.24988	2.60953	4.10365	3.45132	2.93269	1.98961	16.1472	9.36994	6.31982	3.33348	5.98365	9.53664	8.27819	13.1662	11.227	8.94005	8.17599	turquoise	-0.287128	0.0763436
m4134	615.49	1455.48	7.6349	0.0547532	3.85969	4.37121	3.57041	7.71296	5.52466	0.00819611	2.74629	3.9806	6.5542	7.67304	0.323533	0.353494	9.25516	6.79514	8.66639	4.87412	10.1404	16.5146	18.748	15.8636	0.53796	0.0517629	4.28281	10.5337	7.95923	15.3939	0.0310847	0.102976	39.0353	53.3498	0.794588	17.9311	18.7952	12.3281	19.6675	26.6063	15.1831	turquoise	0.0561279	0.734322
m4188	628.787	890.443	9.91744	9.98567	10.4008	11.3039	10.1254	6.38362	10.9279	9.3348	10.6587	10.5926	11.4059	10.6668	11.0011	5.80213	10.8595	11.1031	10.0699	10.371	2.16763	3.73012	6.50695	7.13298	10.6909	11.9128	11.6694	9.8019	9.48194	11.7399	0.488415	0.282158	1.23769	1.86975	1.20968	2.15612	6.74226	4.29039	4.99786	4.86306	1.09894	turquoise	0.489261	0.00157303
m4254	642.301	952.645	7.09685	11.7574	13.4177	13.7531	0.707035	13.8327	12.2294	11.4824	8.08812	12.4651	12.4863	12.349	16.09	16.1855	14.8847	14.0646	15.1902	15.0159	10.4295	6.85308	10.9756	11.1326	12.1008	13.393	12.4179	12.2103	11.6627	13.2589	1.06383	0.469491	1.81159	2.03587	1.41885	10.5872	11.2383	8.51454	8.82942	8.67092	6.63551	turquoise	0.517044	0.000750833
m4330	655.277	1372.64	0.676636	0.585982	0.674319	0.61158	0.558874	0.61168	0.214058	0.291384	0.481541	0.464389	0.509675	0.401469	0.529702	0.382682	0.485932	0.507719	0.496879	0.488308	2.5663	4.09176	3.77234	2.78107	1.87995	1.8858	2.66165	1.82279	1.75896	1.35433	12.4431	5.33834	5.36634	5.84384	5.66661	7.42084	6.63049	10.0659	7.99577	8.6121	8.06879	turquoise	-0.328355	0.0412677
m4457	673.341	1078.16	4.21196	3.81684	3.36138	5.01145	7.00102	3.88808	4.50811	4.28232	2.43847	2.93735	3.19864	4.73055	9.41723	12.833	6.45791	10.6287	11.0634	11.79	0.944506	0.691725	0.948593	0.706238	0.760159	0.631776	1.35428	0.648049	0.794058	1.11574	0.107653	0.0414708	0.262938	0.0207753	0.0796622	1.12935	1.233	1.59903	0.849293	0.789655	0.627897	turquoise	0.0613555	0.710602
m4514	684.311	1065.45	10.9726	11.4704	12.8007	11.2831	11.9667	12.2585	11.5851	18.5585	11.5615	11.994	10.6979	10.0006	13.2797	13.6542	13.8299	14.4498	12.0579	12.6056	8.75006	6.66461	10.1493	10.6972	10.7905	11.0482	21.7496	9.9541	9.13167	11.6826	1.21515	0.972851	2.1532	2.3671	2.36989	10.6605	11.5473	8.03903	8.96008	9.49919	3.98885	turquoise	0.564847	0.000179603
m4516	684.813	1065.27	12.6061	6.71337	6.85641	7.18262	7.80131	8.3023	8.18208	7.30458	6.94422	6.78919	7.33029	7.15466	8.73279	8.96853	8.63778	8.86368	7.81811	7.72862	5.91278	4.61497	5.96304	6.29212	7.02331	8.00768	14.272	7.29683	6.54275	6.7345	0.774103	0.60636	2.48225	3.23073	1.54882	7.09085	7.95564	5.76058	5.22568	5.77022	5.27338	turquoise	0.532484	0.000484071
m4578	696.38	1129.8	5.34887	5.25673	3.40488	5.37247	4.63682	4.33271	4.63128	4.16163	4.06097	3.98705	4.07108	4.13829	7.0945	7.87053	6.72262	7.58023	7.42362	7.25237	3.19813	1.96656	3.66415	3.94835	4.34138	4.91076	5.21333	2.92276	2.73076	4.56287	1.14735	0.497702	0.58343	0.702017	0.626335	4.02442	4.52578	3.56591	2.3406	3.34496	3.31605	turquoise	0.339308	0.0345854
m4587	698.829	1129.93	6.24701	10.1229	5.71562	9.6715	9.88114	5.93047	5.35377	7.89512	5.21488	8.64448	8.47818	4.419	12.5479	11.7218	12.4628	12.2996	12.1308	11.4381	6.88787	5.29059	8.13988	6.15914	7.96908	8.61894	8.67465	7.94711	7.09666	6.014	0.613562	0.277428	0.904958	0.710754	0.8698	8.16005	6.59713	6.66335	6.39973	6.06475	6.49236	turquoise	0.498898	0.00122568
m4632	707.222	51.2586	19.6308	20.6556	21.2398	18.7869	21.3075	25.8726	17.3776	18.4325	21.0019	16.3218	22.4261	16.3071	11.5836	12.6257	14.9379	12.5106	11.6157	11.7986	60.2333	65.2982	59.6308	55.6498	39.4467	41.5863	31.2287	44.928	44.8115	44.7616	90.3347	130.021	109.055	132.588	129.177	41.8978	39.2303	50.8814	50.1431	34.3933	47.6848	turquoise	-0.232763	0.153874
m4635	708.225	51.3034	3.8023	3.76883	3.69314	3.28551	3.70431	4.31326	2.80401	3.03794	3.36589	2.49422	3.53497	2.59542	2.36748	2.43063	2.78785	2.42114	2.34994	2.21746	10.7631	11.2825	10.3937	9.33854	6.26985	6.93465	5.55431	7.86125	7.75589	7.77745	18.2953	24.3481	20.7354	22.0818	21.7917	7.07252	6.69491	8.97728	9.07109	6.33919	7.92599	turquoise	-0.292049	0.071221
m4671	715.352	1195.47	5.55823	4.35349	4.16655	6.09848	9.98796	4.88522	5.55415	6.88699	2.93495	3.83082	4.49792	6.33018	12.4307	19.5927	10.7953	16.7104	16.1015	17.2198	1.21439	0.677485	1.19529	0.849461	1.10276	1.04838	1.74009	1.10777	1.06145	1.2546	0.166042	0.11208	0.406916	0.0799727	0.194591	1.36138	1.73492	1.77723	1.15352	1.14679	0.654831	turquoise	0.0458086	0.781847
m4695	723.196	51.2541	23.5846	20.8109	23.0728	21.3461	22.1987	22.9087	18.4447	18.1961	18.0623	18.7329	17.6458	19.775	27.0692	26.9326	28.0045	26.0119	21.4068	25.8549	32.6209	37.0572	36.4318	34.0093	23.5496	24.9676	24.5697	26.8445	22.8664	22.0731	46.1785	30.3505	27.3564	56.3746	54.1858	52.273	63.0927	64.2733	59.5404	66.2609	66.5487	turquoise	-0.397206	0.0122864
m4698	724.199	51.2743	4.12221	3.71038	4.13015	3.73386	4.08557	4.16856	3.52918	3.36005	3.39685	3.60585	3.24905	3.61875	4.45717	4.31688	4.3786	4.13957	3.62242	4.11454	6.18252	7.0303	6.89637	5.81654	4.96218	5.0341	4.92034	5.30653	4.54411	4.32744	8.06072	5.3467	4.64771	9.58258	9.55189	10.2189	11.7411	12.2205	11.9386	12.9499	13.0604	turquoise	-0.302684	0.0610738
m4731	736.493	1491.73	0.00892678	0.0230404	0.0570288	0.00841547	0.0194273	0.0104012	0.0210269	0.0354119	0.00807125	0.0538416	0.00832538	0.0296707	0.0103395	0.0100622	0.115711	0.00933286	0.0572341	0.00872763	24.2776	34.7358	36.5816	13.8031	21.3168	0.886894	15.0367	8.38176	14.7032	34.1111	0.0276011	0.779265	32.3848	2.73535	32.9723	21.5461	26.9046	43.1084	22.478	35.7729	35.9505	turquoise	0.104544	0.526488
m4785	775.537	1455.46	5.95933	0.0389378	3.78267	8.9635	4.08432	10.1522	6.73909	0.0520736	6.54796	4.79438	6.23268	9.36414	0.0504156	0.0490638	11.0064	8.29494	4.79684	8.12662	18.3772	16.8923	21.0609	17.9076	8.64512	0.501277	6.07294	6.36576	0.716465	0.554376	1.75252	0.0469069	43.368	57.0752	12.5481	20.7429	25.346	28.778	12.8288	30.6644	31.4062	turquoise	-0.12181	0.460084
m4898	885.823	13.2379	6.12555	5.54848	6.67716	5.94857	6.24135	6.89629	5.63327	5.04595	6.1594	5.75502	5.69555	5.6992	8.23155	6.10309	7.06483	3.03235	7.25092	6.02024	14.3894	16.493	16.176	15.2313	10.3107	11.5956	10.3509	12.2254	11.9087	9.90534	22.4647	20.5001	16.5102	21.8964	22.8825	16.5936	17.0673	20.4306	19.5303	21.3864	22.4046	turquoise	-0.258988	0.111372
m4950	915.493	1106.24	11.8865	8.20568	9.36338	17.9627	10.349	7.84657	21.7376	18.4097	18.176	17.4767	16.5874	17.2605	2.43746	5.449	3.70835	8.87396	4.14417	8.73523	0.510899	0.209201	0.687863	0.944724	5.56624	4.41135	12.8894	1.57902	1.62286	8.53247	0.0130009	0.010969	0.072975	0.0179336	0.0180615	0.687226	0.856304	0.152389	0.399711	0.172312	0.173786	turquoise	0.364859	0.0223847
m4953	916.497	1106.32	3.96501	3.00792	3.31681	6.43653	4.06419	3.13031	8.2498	7.41883	7.3504	7.23381	7.05012	7.75	1.1512	2.32085	1.75127	3.64932	1.82207	3.51856	0.214643	0.0135549	0.21056	0.335254	1.30887	3.6286	2.22419	1.27572	1.35895	3.44328	0.0157107	0.0132554	0.0246262	0.0212349	0.0151253	0.33786	0.308552	0.0193519	0.0863866	0.016743	0.066135	turquoise	0.315971	0.0500463
m4977	929.473	1110.97	3.78392	3.81811	1.94669	3.93245	5.14497	3.31451	11.3488	10.8724	9.37726	8.08442	8.25728	8.54627	0.724379	3.64812	2.0558	2.56151	2.61573	5.68097	0.256092	0.0256577	0.264628	0.349548	4.87098	5.3218	6.59898	1.30718	1.36612	4.57781	0.0247972	0.0209217	0.0312416	0.0806842	0.0238732	0.250596	0.384789	0.0248485	0.0459497	0.027768	0.0266017	turquoise	0.352302	0.0278351
m4982	932.437	890.674	6.38422	6.49976	5.93878	6.99222	4.84262	5.1276	6.55314	5.64512	5.94194	5.90078	6.01647	5.59847	5.67111	4.10143	5.81967	6.48717	5.82966	6.52702	1.58985	0.511805	1.60235	2.03458	2.97802	5.31075	6.24614	3.45556	3.27683	5.27216	0.0193242	0.0163041	0.0853749	0.104246	0.0186041	1.40018	1.32293	0.618721	0.906502	0.626454	0.272566	turquoise	0.451048	0.00395323
m5025	952.484	17.7282	9.00739	8.20783	9.54559	8.37081	7.91612	9.50668	7.33547	6.83506	8.62839	8.33853	7.75077	7.72367	10.88	8.75941	9.60426	9.22081	10.0225	8.54944	21.5343	25.8951	22.2394	20.9525	14.2667	14.6935	14.5295	17.8388	21.6012	14.8573	32.9109	28.9413	26.0869	32.6468	33.4604	21.6591	25.1408	27.7339	26.2784	29.8787	27.9873	turquoise	-0.282064	0.0819117
m5073	969.54	1034.56	4.5745	1.2913	4.35855	5.31419	4.84774	4.94857	6.76403	7.26657	7.21798	8.39719	6.01416	7.14312	0.999797	1.46008	1.49635	1.45405	1.75047	1.97125	0.00985002	0.0121174	0.0115068	0.00990122	0.0175762	0.00766749	0.110743	0.00840132	0.00890137	0.00763673	0.0140445	0.0118496	0.0246863	0.0125525	0.0135212	0.0108162	0.0128528	0.0140736	0.012828	0.0144272	0.0165422	turquoise	0.149274	0.364417
m5118	995.955	996.851	6.34138	6.62086	5.95445	6.87535	5.80012	6.11052	7.25668	6.21493	6.93138	6.64407	6.45425	6.15444	7.32219	7.38134	7.00915	7.7671	7.30583	7.35939	5.08225	3.742	5.18339	6.16399	3.83451	7.70522	7.08588	6.36873	6.24553	7.00854	0.536152	0.51575	1.96586	3.14647	2.39861	5.70055	6.74265	3.94633	4.60051	4.49779	4.85376	turquoise	0.503702	0.00107935
m5149	1016.98	1065.09	4.68317	4.50406	4.06997	4.53436	4.33355	3.88025	4.23773	4.31555	8.0746	4.23996	4.59918	3.83195	5.64633	4.83471	4.43535	4.50395	4.68272	9.43095	1.84429	1.10411	2.65735	2.61647	3.44555	3.96945	7.72362	3.1367	2.94265	3.69246	0.0193138	0.0162953	0.187518	0.135298	0.0341921	2.93651	2.67289	1.65713	1.62924	1.5246	1.45729	turquoise	0.503277	0.00109165
m5176	1038	1129.86	5.26475	5.26273	4.47046	2.89901	2.85756	2.6767	2.6831	2.44019	2.82701	4.49314	2.63135	2.39661	6.61797	6.51544	6.78797	6.47172	6.51604	3.96813	1.97447	1.08683	2.13402	2.48316	2.51066	3.38062	2.72525	2.79052	2.38911	2.72805	0.0237255	0.0200175	0.0335803	0.0212051	0.0342617	2.35336	2.8188	1.43034	1.36702	1.28902	1.55287	turquoise	0.389137	0.0143465
m5201	1049.34	51.3953	8.88162	8.67805	9.67894	8.28802	9.72817	10.2538	7.42368	7.8691	9.1291	6.77247	9.51	7.02077	3.83783	4.25376	5.09152	4.49374	3.50534	4.38763	30.941	34.3714	29.8048	26.4711	18.3404	19.5447	15.8897	23.3084	21.9988	23.5088	37.8064	54.5017	50.8446	62.9017	57.2039	20.6133	16.7934	23.7938	23.7403	14.0678	20.4391	turquoise	-0.149287	0.364373
m5206	1050.34	51.5142	2.18524	2.32227	2.37411	2.20205	2.84575	2.99604	2.32588	2.55215	2.88097	2.14854	3.07912	2.22059	1.261	1.33008	1.5511	1.36146	1.06524	1.35356	8.33576	8.53452	7.41032	6.49242	5.49122	5.75314	4.4714	6.87853	6.21394	6.50829	10.5859	15.3829	13.8539	15.5295	13.9097	5.36401	4.75329	7.04354	6.69051	4.54844	6.55798	turquoise	-0.187942	0.251897
m5243	1065.31	51.3587	13.2051	12.331	13.5267	12.6643	13.751	13.2446	11.7388	11.5926	11.1718	12.0595	10.9294	12.6902	14.451	16.1946	15.9552	14.9197	10.9623	15.0817	22.5972	24.9837	23.8262	20.2089	17.3259	17.4542	17.9405	19.661	16.326	15.3485	24.2257	18.7888	13.547	32.6595	29.0773	37.6036	42.5321	44.6926	42.4138	44.972	45.5919	turquoise	-0.244264	0.133976
m5245	1066.32	51.4246	3.6895	3.34292	3.96772	3.70987	3.87101	3.72178	3.3825	3.44796	3.23979	3.47952	3.1366	3.57933	4.16289	4.68809	4.41265	4.22617	3.19701	4.20828	6.4126	7.4482	7.20705	5.5965	5.12147	5.22028	5.02676	5.60056	4.68021	4.36933	7.33864	6.08678	4.47129	9.18713	7.87738	10.526	11.6637	12.7539	11.8398	12.5427	13.1955	turquoise	-0.262914	0.105863
m5312	1157.44	4.16494	3.50959	3.29308	3.49805	3.36736	3.38747	3.68904	2.79863	2.55364	3.17673	2.90476	3.00218	2.97149	4.65391	3.66506	3.95138	3.56493	3.9705	3.57537	7.51137	9.26204	9.15426	8.23963	5.42327	5.35804	0.742973	0.873351	6.56608	6.08804	12.2675	11.6043	1.12903	12.2938	12.8294	8.27105	9.08207	1.49751	9.33703	10.5879	10.4088	turquoise	-0.276589	0.0882821
m5313	1157.44	16.6269	2.92356	2.82825	3.26239	2.87639	2.84223	3.21542	2.34944	2.2518	2.73637	2.66948	2.45984	2.64915	4.00855	2.99254	3.43857	3.2136	3.42093	3.00763	6.28819	8.75031	7.61098	8.82062	4.85161	5.12405	4.89179	5.99491	5.74993	5.25891	10.4495	10.4895	8.59768	11.2965	11.5632	7.3715	8.26189	9.21634	9.24966	9.26548	9.64689	turquoise	-0.31035	0.0544985
m5317	1162.28	10.2852	2.46203	2.35758	2.63784	2.30786	2.17163	2.77852	2.01798	1.89522	2.34495	2.39984	2.06713	2.20354	3.02623	2.38812	2.59891	2.46394	2.09085	2.3801	5.33866	6.55041	6.34203	5.93873	4.01883	4.39273	4.024	4.484	4.31953	4.43537	8.26909	7.62906	6.30718	8.93447	8.46087	5.99715	6.88382	7.49253	6.98693	7.92619	7.37366	turquoise	-0.296204	0.0671098
m5401	1239.6	890.552	21.2195	22.9248	15.0954	24.11	12.9917	12.0429	24.438	19.8817	19.0326	18.2251	20.0887	17.737	12.951	20.0123	14.9371	21.9031	15.326	10.9003	2.07862	0.881965	2.19434	3.01894	12.0088	15.6852	23.8406	2.4573	6.30738	14.4732	0.0130117	0.0109781	0.1999	0.168377	0.0421064	1.92677	2.18328	0.961383	1.3338	0.970794	0.535541	turquoise	0.407826	0.00996228
m5402	1240.6	890.539	10.1276	11.4175	7.71389	11.8871	7.21216	6.89679	13.1772	10.4583	10.6006	9.82524	10.9516	9.8055	6.13632	9.01193	6.76546	9.41541	4.24227	4.82536	1.34828	0.470115	1.32601	1.71563	7.02296	9.05421	13.1569	4.02707	3.64624	8.16497	0.0177954	0.0150143	0.0757628	0.0424425	0.0171324	1.35746	1.50238	0.597057	0.85164	0.627273	0.298439	turquoise	0.43882	0.0051968
m5423	1267.63	952.55	23.783	21.3364	20.506	23.9639	19.4512	20.9473	22.0754	19.2676	19.6916	19.2337	19.7779	19.0364	20.4555	22.1734	19.6468	21.937	20.3678	20.4674	4.1666	1.66353	4.4047	5.4207	17.0618	20.5836	26.8286	12.3093	9.72502	19.263	0.0364261	0.0307332	0.201351	0.0325564	0.0350688	4.32925	4.55345	2.1013	2.43703	1.92166	1.27855	turquoise	0.483277	0.00183006
m5426	1268.63	952.547	12.1654	11.3049	10.8757	11.1177	8.80387	9.56014	10.5665	9.32746	9.69415	9.57123	10.0761	9.66295	12.9203	13.6837	12.081	13.0491	12.2107	12.4277	2.28672	0.910662	2.40069	2.81475	7.81628	9.26839	11.5303	5.76514	4.5985	9.18872	0.0145695	0.0137234	0.108598	0.0160377	0.0180867	2.37651	2.56651	1.06422	1.27879	1.17928	0.650869	turquoise	0.420476	0.00769319
m5483	1295.66	1014.08	12.4726	11.9621	12.2248	12.9595	12.1043	12.8267	10.1841	9.39778	9.3102	10.4966	9.29919	8.16671	14.6718	15.3335	13.9203	15.1877	15.0839	12.9978	4.10688	1.75989	3.86567	4.87086	8.57269	9.54249	11.2625	7.01394	5.33731	9.24308	0.0181449	0.0126127	0.113039	0.0518443	0.014392	4.39133	4.8444	2.51546	2.49956	2.38861	0.860819	turquoise	0.448593	0.0041797
m5487	1296.67	1014.04	7.76032	7.45276	6.99735	7.47425	7.23107	7.73158	6.15095	4.32253	5.35974	5.03084	5.34327	5.06915	7.61252	7.4783	7.10696	7.26058	7.33645	6.25	2.77786	1.11726	2.57659	3.12909	5.1678	5.9204	6.91897	4.42114	3.47529	5.56393	0.014597	0.0123157	0.0399945	0.0391294	0.0166532	2.71239	3.24496	1.66437	1.63245	1.44085	1.26616	turquoise	0.477416	0.00211691
m5569	1352.66	1065.22	12.2902	10.5343	10.5946	12.0311	8.46806	11.6499	12.0268	10.7754	21.1362	11.9663	10.6998	19.6916	11.3933	11.5256	12.8527	11.6835	22.5572	11.8409	3.93845	1.47601	4.68595	7.45138	12.538	14.5591	14.4126	10.4903	8.9605	14.609	0.013809	0.0245147	0.12691	0.100972	0.0786368	8.39834	6.57645	1.84221	2.17783	1.71247	2.01004	turquoise	0.512103	0.000860328
m5594	1379.69	1130.06	16.9238	17.1737	10.4812	16.936	10.0481	15.387	8.57807	13.2558	13.8269	13.1267	8.11461	7.89779	12.7131	12.1876	18.0069	10.353	19.4336	19.7743	6.88973	2.51206	7.27787	10.2095	10.7863	13.8305	12.2309	10.3835	7.91665	12.5995	0.061428	0.0518277	0.101016	0.0692377	0.0625697	7.25041	9.9524	3.68123	2.9321	2.93938	3.48031	turquoise	0.51786	0.000734005
m5596	1380.69	1129.92	10.0115	5.16919	7.89486	8.82395	5.50433	9.34387	8.79373	7.88856	8.44553	7.99537	8.75264	5.34492	7.76239	11.7322	10.6108	10.4568	11.9454	7.20854	3.82238	1.45425	3.73913	5.3131	6.48521	8.25444	9.26308	6.11275	4.17282	6.50808	0.0492033	0.0415136	0.0371733	0.0439763	0.04737	4.9	5.74224	2.01104	1.91662	1.81631	1.75333	turquoise	0.477365	0.00211956
m5613	1391.46	51.3253	3.40424	3.64859	3.35979	2.87832	4.18928	4.14409	3.15456	3.44065	3.59785	2.92858	4.17794	3.00739	0.850803	1.29957	1.50305	1.29052	0.72428	1.18053	14.7126	14.8934	12.8285	9.42859	8.85379	9.77225	7.65076	12.5662	10.9419	11.7518	13.0526	25.6363	23.0089	24.5778	18.6447	8.18691	6.61518	10.3066	10.6444	5.7825	8.70035	turquoise	-0.0686764	0.677834
m5615	1392.46	51.3352	1.34977	1.57225	1.65492	1.32644	1.72899	1.50296	1.31209	1.56186	1.53261	1.41684	1.89328	1.34188	0.464589	0.589742	0.752848	0.671045	0.434251	0.600198	6.01551	6.29378	5.64523	4.67899	3.54628	3.63954	2.99433	4.57324	4.44102	4.56265	6.01275	11.5385	10.1839	10.7563	8.78986	3.12155	2.58794	3.91737	3.94923	2.15509	3.44641	turquoise	-0.125184	0.447655
m5632	1407.43	51.2701	8.01671	7.44419	8.98891	7.93926	8.06544	6.59117	7.41207	7.61217	7.28709	7.7784	6.67637	8.16276	5.2108	8.13572	7.53452	6.91274	3.42213	7.80973	15.1288	16.8141	15.6193	11.9029	10.325	10.359	11.421	12.065	8.99888	9.61389	11.4076	10.452	8.22467	19.0998	15.0682	20.2882	21.9688	25.8939	25.6312	24.8402	27.6782	turquoise	-0.0803526	0.626781
m5635	1408.43	51.2718	3.78459	3.58068	3.98816	3.73661	3.70843	2.90957	3.51042	3.82689	3.72919	4.26353	3.37193	4.31994	2.41103	3.69461	3.31987	3.18498	1.50372	3.12954	6.54642	7.35478	6.93579	5.4159	4.59115	4.53846	5.07011	5.53877	4.12059	4.17368	6.02791	4.69707	3.82023	8.36125	6.44903	9.35542	9.82603	10.9228	11.3904	11.3352	12.1764	turquoise	-0.0829124	0.615804
m1629	308.091	57.2047	0.0470663	0.0590961	0.0358954	0.032467	0.0611797	0.047233	0.0393785	0.0446339	0.0679837	0.0336784	0.0467537	0.0478895	0.034647	0.0338183	0.0196236	0.0493048	0.0400222	0.0420142	1.70834	0.0135049	1.31379	0.0306249	4.38352	7.13572	0.511555	9.50632	17.9313	7.79674	35.3516	13.6411	2.82677	29.2302	43.4005	9.66429	9.06857	14.4801	12.9012	15.2085	15.7345	yellow	-0.397823	0.0121398	Other	Glutathione(reduced form)
m0009	85.0284	52.0722	4.39675	3.92055	4.60595	3.94752	4.05177	4.56208	5.28939	3.91618	5.38754	5.62715	4.59884	4.75419	3.62191	4.19082	4.39145	4.27297	3.28851	3.6392	18.7382	22.9311	21.7257	16.4857	17.584	18.9158	14.9257	17.7941	18.5017	19.2016	11.233	9.65551	13.3536	19.0748	13.469	14.6877	16.7069	21.6811	20.0252	27.5821	23.8059	yellow	0.0837463	0.612245
m0247	143.997	44.5599	7.08932	6.46464	7.59485	7.5483	7.53888	8.23965	7.90583	7.86826	7.9048	7.79142	8.12155	7.97538	5.49359	5.17392	5.5118	4.40391	4.32176	5.21367	13.2628	13.2737	14.4234	11.1971	11.6557	10.8921	9.37764	13.6892	14.6555	11.8998	7.39868	6.75217	8.17805	13.9457	14.7389	11.5065	11.4624	13.1977	11.9366	13.6239	14.1885	yellow	0.22062	0.17713
m0255	145.05	52.0437	23.548	21.2658	25.8981	21.6647	22.0086	22.3386	27.9005	20.6262	28.2588	29.2917	24.5871	24.7427	17.5724	20.8663	21.5925	21.1806	15.0978	18.899	115.471	140.448	132.17	96.046	99.0546	106.999	85.2419	104.675	109.568	118.54	55.2048	52.498	71.9124	107.784	69.5962	80.7045	92.8884	129.326	108.546	147.801	131.363	yellow	0.118674	0.471799
m0383	163.06	52.0229	76.6044	63.7117	80.7801	70.6641	70.6137	72.0928	88.8071	67.4003	92.6788	96.2702	80.211	82.6054	54.592	65.9221	66.5081	65.2984	43.8403	60.456	379.053	459.647	431.821	310.602	333.224	365.688	290.86	354.216	372.552	388.147	168.983	173.851	222.212	340.645	216.963	274.656	315.765	430.805	369.516	484.679	438.296	yellow	0.133337	0.418387
m0401	164.064	52.0229	3.99204	3.48305	4.29685	3.86551	3.7624	3.95431	4.73474	3.45116	4.86245	5.09663	4.14868	4.31731	3.00219	3.47496	3.51508	3.51469	2.40792	3.14635	20.9776	25.3588	24.057	16.8784	18.2628	20.3515	15.8682	19.2889	20.0434	21.5445	10.0263	9.34081	12.6139	17.6058	11.8443	15.0032	16.8119	23.4339	19.7981	26.4603	23.079	yellow	0.131922	0.423388
m0402	164.07	71.3891	0.243696	0.231759	0.274596	0.204163	0.230388	0.178514	0.166274	0.259375	0.225106	0.211912	0.225197	0.199805	0.408194	0.293128	0.339439	0.367067	0.375818	0.321891	51.9336	60.0763	54.4654	49.3838	40.111	56.6044	52.8562	54.3553	49.512	41.4299	0.703288	28.3337	16.9693	0.761239	0.842764	0.710067	71.83	82.475	81.2856	93.6908	0.77731	yellow	0.214599	0.18955
m0418	165.102	54.8417	0.164075	0.159455	0.107766	2.20532	0.151326	2.65759	2.62388	3.03369	3.42634	2.55988	0.112794	0.10958	0.18661	0.17341	0.210234	0.215805	0.144111	0.128671	0.315858	0.370428	5.17738	5.27903	3.77069	4.5554	4.44252	5.52777	4.52184	3.94301	0.421209	1.68591	1.29594	1.87329	0.514497	0.401837	8.93613	7.41397	8.55714	10.1445	11.4228	yellow	0.158215	0.336057
m0720	203.053	78.9583	1.82164	1.35096	1.70966	1.47648	1.29101	1.3734	1.48302	1.05559	0.994981	1.151	1.80652	0.904258	1.07184	0.864462	1.01942	1.07368	0.84686	0.90136	6.91532	5.7089	9.29605	3.56684	6.57756	6.42213	3.26169	4.44541	8.17798	7.72483	2.29562	2.15807	3.81612	6.60615	4.5414	2.88939	4.87881	4.56069	3.78658	6.75091	3.21871	yellow	0.122068	0.459124
m0826	212.851	48.8124	4.00665	2.74899	3.51516	3.91499	2.74065	3.89289	2.33451	1.91075	1.77987	2.01393	1.74091	1.71956	14.0097	11.1671	12.8871	10.8221	12.3322	10.8979	0.0907528	0.144399	0.169061	0.307965	0.0287904	0.0717312	0.132968	0.057104	0.0210591	0.0281777	5.32598	1.55727	0.875088	1.73131	2.50829	3.20535	4.71534	3.28099	3.59851	3.78855	2.86512	yellow	-0.516014	0.000772575
m0886	220.064	86.9671	5.33049	4.54972	5.37015	4.96565	5.1438	5.91076	6.44888	5.85315	4.9932	5.36222	4.72069	4.91517	17.3457	15.7944	15.8029	15.8492	17.5211	16.0251	3.27547	2.9338	3.38233	2.2016	2.33488	2.79696	2.45458	2.39341	4.3756	1.96735	3.72353	3.667	4.23596	3.99029	4.66568	5.60019	4.92816	5.35226	6.37777	7.75336	7.4183	yellow	-0.323779	0.0443526
m1141	250.131	335.758	4.38919	26.1307	4.9763	6.64148	11.3614	3.38745	3.93252	9.89035	1.69885	9.94894	3.68042	4.63533	1.0041	1.37988	0.1429	0.343585	0.866711	0.197316	0.062256	0.231596	0.0597946	0.0827645	0.0852306	0.0229161	0.101645	0.138383	0.108791	0.0470376	0.0786727	0.133084	0.17278	0.067089	0.213853	0.147784	0.0848671	0.127664	0.125898	0.142231	0.138603	yellow	0.167764	0.307323
m1295	271.081	52.0853	1.59763	1.30842	1.62567	1.41543	1.55874	1.57978	1.77331	1.43419	1.71684	1.80546	1.50383	1.50652	1.19375	1.57396	1.48989	1.32	0.927684	1.30822	7.05403	8.29804	7.27701	5.57164	6.16947	6.60305	5.59997	6.62139	7.10766	6.49857	3.87658	3.8747	4.82086	6.42474	3.71553	5.52264	5.85987	7.51058	7.72173	8.64874	8.48855	yellow	0.114406	0.487994
m1345	277.138	1034.7	8.68935	3.24236	8.51545	6.92395	8.47572	9.20756	7.01825	7.4025	8.70791	9.24492	6.99277	8.00581	4.38155	4.05744	4.97003	3.90767	5.26549	4.69722	0.448848	0.414381	0.305919	0.265694	0.166981	0.166288	0.288755	0.275674	0.314218	0.189541	0.983249	1.17466	1.15648	0.212678	0.129793	0.114082	0.150197	0.22833	0.110404	0.152605	0.169133	yellow	0.0453486	0.783986
m1367	279.232	1395.12	6.67117	2.71065	6.69561	4.7999	6.2656	6.17999	5.32835	7.85763	6.12478	6.49695	5.832	7.05972	1.66115	1.76965	1.95748	1.8315	2.19281	1.87983	0.908695	1.22134	0.954686	0.724749	0.727328	0.499763	0.804341	0.64039	0.650337	0.575674	1.64921	1.64217	2.25732	0.354968	0.298207	0.311778	0.0660198	0.336099	0.485371	0.283914	0.606996	yellow	0.166843	0.310025
m1384	281.07	54.1115	3.01436	2.90085	2.7725	2.95337	2.71008	3.83641	3.55821	3.05335	3.31886	3.33947	3.769	3.06091	2.60443	2.46597	2.27996	2.04378	1.86299	2.51565	9.91032	10.1962	9.86249	7.04324	7.86941	8.10385	5.2278	7.62624	9.67109	8.81788	5.49127	4.1858	6.83475	11.2794	9.62159	6.87356	8.08184	9.00569	7.26046	10.4217	9.82593	yellow	0.0535362	0.746174
m1459	289.092	52.0074	7.19227	6.07875	6.7892	5.70567	6.05849	5.8397	7.76624	5.97612	7.40067	8.30381	6.5052	7.13025	4.4772	5.80501	5.33475	5.4359	3.56897	5.33214	33.1248	41.7886	36.8512	25.5239	29.6553	30.9703	25.7295	31.0993	33.0734	32.3305	14.7543	17.3257	21.8143	27.701	16.4929	22.1133	25.6474	34.713	30.6024	38.6637	37.6532	yellow	0.143242	0.384334
m1756	318.301	1001.81	2.9237	2.3516	2.86423	3.39709	3.9674	3.35206	2.35849	2.01412	2.98574	2.80243	2.14915	2.1648	5.46148	5.07749	7.01175	5.34815	6.4163	5.89685	2.55748	2.3584	2.44013	2.04151	1.78756	2.09109	1.83204	2.59607	4.62584	1.7566	28.421	20.1894	19.308	1.26903	1.32491	1.27754	1.1362	1.90757	1.7625	0.686992	1.88413	yellow	-0.342669	0.032723
m1818	325.113	51.9638	46.5123	40.3561	48.9934	40.3372	41.9065	42.0214	58.2605	42.9203	59.4719	64.1542	50.7662	55.1843	28.5633	38.6052	37.9547	37.6739	22.1545	33.9234	260.693	324.495	307.033	217.173	244.736	263.848	206.578	249.018	261.913	271.555	100.712	106.883	148.007	228.142	131.002	180.192	207.544	286.894	247.912	336.898	301.925	yellow	0.165316	0.314536
m1832	326.116	51.9622	4.73314	3.9738	4.7533	3.84705	4.04866	4.32503	6.21847	4.51258	6.15247	6.50636	5.29486	5.62861	2.76186	3.55607	3.4411	3.42768	1.97381	3.19514	25.131	31.5477	29.3064	20.4015	25.6412	26.8972	20.5368	25.4582	26.587	27.9856	9.38515	10.225	15.2225	21.0232	12.0501	17.7573	20.2794	28.2728	24.8679	33.9302	30.5969	yellow	0.184211	0.261604
m1970	337.274	1103.59	54.6201	5.75091	43.3773	39.0984	49.1519	47.0077	46.6131	88.5568	48.125	49.2457	52.5112	63.8467	2.44996	12.4687	12.0856	16.1509	16.5754	13.328	0.193505	0.115373	0.198444	0.148858	0.214741	0.124152	0.679761	0.103485	0.281531	0.0882266	0.0271748	1.52127	1.63277	0.0212225	0.0133894	0.0466433	0.0127275	0.0896999	0.0868565	0.0142866	0.11094	yellow	0.0956413	0.56247
m2013	340.145	952.676	14.0476	13.7627	15.1295	15.4504	14.8384	15.3914	14.1805	13.3367	14.1882	13.4798	14.1755	13.3642	17.5436	17.3154	17.3402	16.7365	17.5354	16.7165	13.0594	11.7026	14.4622	13.328	13.6664	15.1141	14.2792	14.0736	13.4584	14.906	4.67385	3.40555	5.44611	6.91772	3.41577	14.032	15.2853	14.6213	13.6123	14.1407	12.1216	yellow	0.5104	0.000901234
m2057	343.123	52.0399	1.98676	1.73592	2.15979	1.84113	1.80072	2.09039	2.6135	1.88605	2.44645	2.75957	2.23884	2.33852	1.88714	2.00137	2.08459	2.15883	1.55974	1.94272	7.02126	8.70096	8.88044	5.29024	7.35035	7.65165	6.2073	7.43914	7.40911	7.89321	6.60365	5.88649	6.21789	6.37452	4.55062	5.30182	5.68929	8.39574	7.34933	10.3126	8.98919	yellow	0.0619037	0.708129
m2114	347.153	1014	12.9754	12.4671	12.1767	9.61013	12.3871	12.5047	11.4143	10.1502	10.8242	10.6123	10.951	10.332	16.7844	14.6486	14.4568	14.3958	14.4592	15.63	11.1468	10.214	12.358	12.2641	10.3684	11.4156	11.1651	10.6496	10.0597	11.2879	3.03863	2.09534	3.68968	4.25345	3.99064	11.4652	13.0485	12.1554	11.1057	11.4855	10.5389	yellow	0.491434	0.0014879
m2182	353.269	912.422	8.37144	1.32408	6.68327	7.06329	7.7489	7.74608	7.1843	12.7973	7.91343	8.1711	8.61531	9.25635	0.940116	2.28038	2.34285	2.06952	2.86548	2.11041	0.257423	0.271793	0.265747	0.125748	0.090859	0.151111	0.31203	0.135754	0.231411	0.0946672	1.19112	1.0944	1.06651	0.0164777	0.0351534	0.0543412	0.0728447	0.134308	0.0981551	0.0476741	0.230097	yellow	0.0874499	0.596547
m2183	353.269	1034.52	28.4242	6.0291	27.4874	26.1137	33.0374	33.8626	30.6744	39.1698	36.057	44.7159	29.7261	38.7856	7.50184	8.60781	10.3093	7.7976	11.9144	10.7918	0.346993	0.434835	0.352617	0.223064	0.200836	0.314356	0.494063	0.221989	0.374925	0.211536	0.945951	1.34954	1.65345	0.101857	0.0346391	0.0485822	0.0375646	0.142283	0.169287	0.0840399	0.248608	yellow	0.0942449	0.568215
m2191	354.272	1034.51	5.22521	1.23784	4.86561	4.66087	5.79711	5.76775	5.25404	6.61655	6.03401	7.32174	4.96944	6.34285	1.76227	1.94344	2.16478	1.68401	2.57473	2.35476	0.0140582	0.0153502	0.0299387	0.00997755	0.0188853	0.0083603	0.0773297	0.0290383	0.0409318	0.00732429	0.152783	0.370294	0.4187	0.0198098	0.012968	0.011507	0.0148811	0.0279751	0.0123032	0.013837	0.0144502	yellow	0.0901165	0.585355
m2251	358.164	912.473	8.47318	2.36411	7.32592	7.20846	7.44576	8.14221	6.99125	8.41576	7.64467	7.86358	7.69582	7.85364	1.55581	3.2742	3.99841	3.29573	4.48046	3.37433	0.331069	0.473733	0.487648	0.130585	0.186412	0.218898	0.536478	0.241894	0.335902	0.16253	1.51084	1.91127	1.70526	0.0970024	0.0781265	0.117984	0.0713754	0.188651	0.220537	0.0476578	0.340311	yellow	0.0498097	0.763317
m2303	362.097	53.8063	3.41087	3.48221	3.52503	3.30204	3.50503	3.47221	4.45848	4.09024	4.91672	4.56678	4.67562	4.67048	3.03039	3.41122	3.41779	3.09114	2.17136	3.21245	10.0684	9.77039	10.0093	6.61808	8.87985	8.94315	6.50602	11.1217	11.4169	9.68895	8.20489	8.86786	9.72212	11.8666	8.64736	7.7189	7.49885	9.32321	9.25092	10.9203	9.04821	yellow	0.000859311	0.995858
m2365	368.158	1129.91	14.1919	10.299	14.6869	14.6099	14.2077	14.7105	9.39713	13.2094	14.1018	14.0157	14.1556	13.9454	17.3012	18.3524	18.1926	18.7034	11.5591	17.4658	8.04703	11.4655	9.06702	13.823	12.1132	13.0529	12.8761	7.79576	11.5879	13.3107	3.4705	2.41577	4.1131	4.3914	4.61482	13.8124	15.6101	13.4793	12.6131	13.1409	13.617	yellow	0.411339	0.009281
m2808	431.256	1104.22	10.4843	1.88998	8.49738	8.15878	10.1605	9.01531	9.58832	17.1457	9.07612	9.45474	10.2171	12.5804	0.906374	2.82843	2.72656	3.38441	3.58567	2.87404	0.273759	0.224135	0.29207	0.365517	0.371797	0.725678	1.26633	0.511124	0.551791	0.618456	0.0535645	0.149128	0.188157	0.0858409	0.0390635	0.304085	0.393776	0.122617	0.246138	0.156308	0.122247	yellow	0.215314	0.188043
m3132	471.248	1104.02	10.6387	2.19008	8.83228	7.1209	8.15125	8.76919	7.95226	15.6981	8.98845	8.9564	9.2977	11.1197	0.795757	2.94549	3.2655	3.9821	3.8761	3.88084	0.240803	0.158611	0.205259	0.3598	1.28693	0.323166	1.47943	0.396403	0.360774	0.499904	0.084268	0.156342	0.355783	0.106126	0.0820383	0.29386	0.26017	0.123895	0.2547	0.117522	0.249741	yellow	0.199979	0.222232
m3352	496.34	1113.64	5.9997	9.66029	5.74012	5.90844	5.4162	6.11879	6.38595	4.50241	6.1534	5.91848	6.37531	5.24014	10.1084	7.48302	8.89447	6.06974	6.05061	8.25874	5.55517	5.91665	5.0383	4.63641	3.01053	2.73357	3.19072	3.13791	3.40845	2.92306	25.8416	24.3413	19.8789	4.34301	5.72647	3.77449	3.92752	5.48069	5.56307	4.81332	6.60511	yellow	-0.500218	0.00118381
m3366	497.311	1034.51	33.8125	6.24823	29.1872	27.5039	35.3303	37.6235	35.2387	45.3959	41.0192	50.486	33.0377	44.4182	7.6516	8.9364	10.5066	8.12917	12.1493	11.2249	0.246273	0.476413	0.308877	0.176819	0.183466	0.211958	0.474335	0.224341	0.336347	0.154139	0.791787	1.52238	1.60358	0.0188594	0.0409984	0.0680791	0.0510208	0.0933228	0.104539	0.0881144	0.182017	yellow	0.0932952	0.572137
m3381	498.315	1034.5	6.76731	1.51815	7.18821	6.73597	8.41012	7.80348	7.38453	9.57991	8.81347	10.7298	7.32638	9.66955	1.9507	2.18432	2.58661	1.95877	3.02846	2.83339	0.0260059	0.0175367	0.0911826	0.0380841	0.020839	0.0192735	0.151568	0.0396062	0.0855111	0.020134	0.246095	0.382822	0.453852	0.0165046	0.0161015	0.0156606	0.0130859	0.0143288	0.0133852	0.0146888	0.0568976	yellow	0.109619	0.506496
m3421	501.242	309.484	4.87726	9.33486	7.39856	2.78708	7.21076	3.90797	2.23897	4.84096	1.08653	4.40379	1.85792	3.16624	0.0503514	0.923935	0.0272278	0.173181	0.490076	0.120672	0.0091415	0.0112457	0.0106791	0.0102818	0.00619954	0.00706382	0.00648024	0.00761739	0.00826109	0.00708742	0.0130343	0.0180906	0.00984747	0.0116496	0.0125486	0.0100382	0.0119283	0.0130613	0.0119053	0.0133895	0.0139829	yellow	0.193936	0.23681
m3422	501.243	291.025	6.06757	15.6965	9.51176	3.70297	12.4032	6.1498	4.13693	7.02595	1.73297	7.80091	3.16066	4.10687	0.100096	0.601248	0.0556942	0.14298	0.38836	0.122138	0.00898781	0.0135138	0.0104996	0.00903454	0.00609531	0.00694506	0.00637129	0.00790437	0.0081222	0.00696827	0.0128152	0.0108124	0.00968191	0.0114538	0.0123377	0.00986944	0.0117278	0.0128417	0.0117052	0.0131643	0.0137478	yellow	0.206565	0.20706
m3437	502.255	183.158	50.7938	114.427	102.018	45.6568	64.8123	42.8148	48.1595	53.7264	32.0263	58.7494	43.6616	25.2848	2.62947	17.4414	1.25292	2.66886	7.32994	1.56828	1.04333	3.00477	0.479044	4.72581	0.450158	0.131867	0.427442	0.222343	0.528762	0.162901	0.0147093	0.0124105	0.011113	0.0131467	0.0141613	0.0116486	0.0134612	0.0147398	0.0134353	0.0151101	0.0157798	yellow	0.262113	0.10697
m3734	537.303	1034.51	19.3773	5.00441	17.3506	16.0651	20.9655	21.5567	17.3369	20.3564	20.3	23.4134	17.8592	20.9982	6.63185	6.88884	8.27825	6.13605	9.06294	8.36347	0.274728	0.4743	0.322943	0.198019	0.151519	0.285799	0.404746	0.264947	0.344074	0.184229	0.974137	1.61352	1.53528	0.0745031	0.0756208	0.103866	0.0481469	0.0937586	0.124447	0.0713934	0.17395	yellow	0.0704693	0.669894
m3776	543.132	51.425	3.17191	2.77217	3.18712	2.68105	3.13304	2.82653	3.96323	3.19023	3.75433	3.98584	3.2002	3.4869	2.25873	2.95965	2.62895	2.71104	1.58136	2.70512	14.8338	17.8351	15.1966	10.9914	13.3566	13.4467	10.9296	14.6584	14.7767	12.2541	8.40152	7.01533	8.30467	16.1641	9.18139	16.7513	19.0587	23.3928	23.7477	25.3596	24.9879	yellow	0.0593488	0.719677
m3841	553.263	1365.28	1.62463	1.13309	0.993655	1.21365	4.01037	1.4971	1.65859	3.26268	2.14718	1.91387	1.46129	2.09698	4.04122	8.75999	4.3869	5.03276	10.9462	13.778	0.376375	0.261039	0.35923	0.241846	1.20664	0.659735	0.917868	0.362361	0.444911	0.668629	0.710402	2.11943	1.6689	0.773875	0.450126	0.515045	0.612677	0.2356	0.263635	0.0882134	0.330643	yellow	-0.215435	0.187789
m3909	567.278	1417.72	2.24812	1.4899	0.979804	0.750239	4.23638	1.54993	1.78964	3.43776	1.79692	2.04416	1.59052	1.29894	5.46403	11.5861	5.15505	7.03249	13.7839	16.7144	0.41917	0.0841266	0.302562	0.139184	0.808395	0.522889	0.831399	0.525169	0.398538	0.815721	0.573689	1.56232	1.24168	0.264181	0.165404	0.44824	0.486826	0.358656	0.216697	0.117249	0.231985	yellow	-0.17119	0.297406
m4105	609.271	1483.63	4.49092	1.45402	2.35457	2.77357	3.14543	3.85079	2.40278	3.18959	2.77844	2.72422	2.11736	2.34841	2.28388	7.08932	13.5145	10.3786	11.3534	10.4071	0.145836	0.425831	0.356177	0.235011	0.0276689	0.0178413	0.126372	0.0112534	0.00977114	0.0108721	0.108185	0.130096	0.389475	0.0164647	0.0148424	0.0124514	0.0172654	0.047601	0.0155515	0.0158369	0.0165388	yellow	-0.0483944	0.769857
m4168	623.287	1399.19	0.0558086	6.75319	5.74088	4.45449	6.32034	9.80015	0.0465086	4.46236	9.9161	6.11138	6.81903	5.45064	0.141535	3.16148	8.55381	10.145	9.7233	8.7967	0.542842	1.38242	2.10444	1.84488	0.0145187	0.54981	0.336811	1.36993	0.655952	0.587977	0.030525	1.91877	1.45052	0.433841	0.728975	1.13	1.32367	1.20755	1.60267	1.93752	1.35849	yellow	0.0279947	0.865661
m4224	637.266	1496.96	7.37676	5.49325	5.46171	4.7309	6.345	5.19606	3.26495	6.81791	3.26618	4.63866	3.97973	4.50826	1.9668	2.51656	3.21856	2.88912	3.78108	3.24506	0.0178589	0.431248	0.265868	0.438744	0.0121114	0.024346	0.0126598	0.0917384	0.0161389	0.0488753	0.253457	0.448351	0.428847	0.136201	0.0360849	0.0196107	0.135463	0.0255166	0.273935	0.161442	0.196046	yellow	0.0578744	0.726369
m4469	675.267	869.722	41.4248	30.475	47.7078	49.105	28.1106	28.7886	21.4656	16.4442	22.5789	24.1024	19.2813	24.7938	55.9028	35.5006	44.2466	32.9824	41.7267	37.8743	3.91539	8.78124	5.69087	7.76366	2.66258	2.49329	4.02125	3.19829	3.34481	2.15363	17.5982	9.66398	9.58315	7.26744	7.10077	10.0084	8.05142	11.8486	10.9687	10.3438	9.65537	yellow	-0.221531	0.175303
m4477	676.27	869.657	13.6641	12.5909	15.8549	21.088	15.4754	13.2073	8.99077	7.17058	9.29532	7.71345	8.1968	10.1797	22.4097	14.4261	18.034	14.4589	17.0562	14.9582	2.0237	3.78053	2.49519	3.54764	1.29481	1.24989	2.04397	1.62884	1.63766	0.928808	8.52288	4.51346	4.37344	3.44122	3.15836	4.49662	3.65739	5.69726	5.06035	5.01504	5.0274	yellow	-0.239917	0.141259
m4481	677.268	869.747	8.03539	5.83474	8.71594	8.65651	6.22958	4.25594	3.91327	3.07466	3.71847	4.42864	3.21189	4.32289	10.4912	6.98681	8.74376	6.84462	8.26177	7.06854	1.06135	1.9855	1.28579	1.70308	0.547734	0.686031	0.927408	0.760781	0.89655	0.480781	5.40235	2.32428	2.34323	1.90395	1.68405	2.2932	1.87913	2.71647	2.64336	2.33478	2.27235	yellow	-0.264276	0.104001
m4585	698.327	1129.99	13.6487	14.2893	14.2818	10.1961	14.2385	8.83585	12.2264	11.4815	12.6616	12.7694	7.77116	6.93888	18.6058	17.8201	17.6262	17.2135	17.7446	17.5736	10.07	8.05314	11.4518	8.88255	10.5839	8.73699	12.4215	8.34275	10.4214	12.7373	0.747091	0.428624	1.1055	1.04823	1.2146	11.8489	9.37356	9.19837	9.06166	8.62933	6.83335	yellow	0.532853	0.000478898
m4591	699.357	912.455	7.28831	1.137	5.78951	5.73834	6.13311	5.91929	6.17395	10.2579	6.80864	6.83549	7.29481	7.55805	0.726855	1.85716	1.81687	1.53293	2.32487	1.59729	0.166054	0.23654	0.135305	0.074688	0.0763366	0.0573013	0.29438	0.0559027	0.110568	0.0562272	0.777295	0.992435	0.975207	0.0188348	0.0425029	0.0428468	0.0116691	0.105466	0.083277	0.0346165	0.137711	yellow	0.0884433	0.592367
m4603	702.34	1129.89	15.6633	16.5921	15.6021	16.7869	15.3981	16.5553	16.5832	15.6054	16.346	15.6901	16.0076	15.2884	18.1574	19.7711	18.5655	19.0035	18.5321	18.7942	9.87197	11.7625	11.1659	16.5167	12.4591	18.7783	13.6763	16.0183	14.1728	18.0509	3.45394	1.8107	4.20765	4.01842	4.4307	17.0473	19.4812	14.4967	13.9223	10.6541	15.0822	yellow	0.491482	0.00148608
m4994	943.408	572.015	4.09283	4.15076	4.14181	3.68621	4.55908	5.61328	3.92964	4.70616	3.63094	3.64642	4.13087	3.98676	5.93301	7.27829	6.27836	6.65492	7.37979	7.141	4.65784	3.25631	3.5568	3.2814	2.57934	2.41364	1.70306	3.71212	2.95291	3.53473	2.31926	3.72072	1.61189	5.02017	4.50056	3.25951	3.58627	3.93109	4.21602	4.58417	4.34859	yellow	-0.214122	0.190558
m4998	943.609	572.015	4.29732	4.272	4.22335	3.69001	4.62997	5.82078	4.04189	4.81733	3.76103	3.76307	4.04669	4.09341	6.05116	6.96376	6.0424	6.60512	7.18293	7.23301	4.38837	3.73114	3.7551	3.15467	2.56751	2.4335	1.83808	3.41273	2.93423	3.78084	2.2886	3.60194	1.81889	5.4565	4.77121	3.40551	3.75215	3.99166	4.06873	4.70196	4.92355	yellow	-0.222486	0.173403
