# Supplementary material for: Strigolactone signaling regulates specialized metabolism in tobacco stems and interactions with stem-feeding herbivores
Source: PLoS Biol. 2020 Aug 18;18(8):e3000830. doi: 10.1371/journal.pbio.3000830 (PMC7478753; doi:10.1371/journal.pbio.3000830)
Supplement: S2 Table — All sequence information of oligonucleotide primers used in this study. (XLSX) [file pbio.3000830.s010.xlsx]

## Sheet: Sheet1
Purpose	Name	Primer sequences
q-PCR	qRT_MAX2a_F	ttgagccttaccgaactagatta
q-PCR	qRT_MAX2a_R	gagtgtgacgcattcttgtag
q-PCR	qRT_MAX2b_F	actatttcaggggtgctcgc
q-PCR	qRT_MAX2b_R	cgattcaagggctggtggta
q-PCR	qRT_BRC1a_F	acacattacgcacaacgagg
q-PCR	qRT_BRC1a_R	gcttcccaaaacttcccagaaa
q-PCR	qRT_BRC1b_F	agagaacagtgccgatgactg
q-PCR	qRT_BRC1b_R	tcccacatgcttcccacaaa
q-PCR	qRT_BRC2a_F	gggtcatcaagcaacagtgg
q-PCR	qRT_BRC2a_R	ttgcttcaaagggagaaccc
q-PCR	qRT_BRC2b_F	gcagagcctgtatcgccatc
q-PCR	qRT_BRC2b_R	ctgttctccttcgcggcttt
q-PCR	qRT_CCD7a_F	tgatgtggttgcaagacttgaag
q-PCR	qRT_CCD7a_R	taaattcccattgctagtgttgc
q-PCR	qRT_CCD8_F	agcgttcgccaagaaagatg
q-PCR	qRT_CCD8_R	tagccgtcgaaaagatgccg
q-PCR	qRT_MYB8_F	aacctcaagaaactcaggacatacaa
q-PCR	qRT_MYB8_R	gatgaatgtgtgaccaaattttcc
q-PCR	qRT_DH29_F	atcaactagccattagaatg
q-PCR	qRT_DH29_R	ccaaaaatgatttgcaaggtc
q-PCR	qRT_A622_F	acgagtgaggctgacgagtt
q-PCR	qRT_A622_R	ttctcctcccacaaggacac
q-PCR	qRT-BBL_F	gaagaggacgatgccaagag
q-PCR	qRT-BBL_R	caccccatgctctagctctc
q-PCR	qRT_D14_F	gatcggaattctcgcctcca
q-PCR	qRT_D14_R	ccgacagctaacggagcaaa
q-PCR	qRT_SMXL6_F	aaaggctgaatgtggtccaag
q-PCR	qRT_SMXL6_R	ggcttgaagagcatctggttg
q-PCR	qRT_SMXL7_F	tatggttgattgggtgggtgg
q-PCR	qRT_SMXL7_R	caatcctccaaacggcacaaa
q-PCR	qRT_IF5a_F	gtcggacgaagaacaccatt
q-PCR	qRT_IF5a_R	cacatcacagttgtgggagg
q-PCR	qRT-OPR2a-F	CTGACACTGCCCAAGGGTAT
q-PCR	qRT-OPR2a-R	TCCATTGGGCTGAAAATCTC
q-PCR	qRT-OPR2b-F	TTCGGCTTGCTGCTAAAAAT
q-PCR	qRT-OPR2b-R	TTCCCACTCTGTCAGCTCCT
q-PCR	qRT-JAR4-F	CCGGGACACTACGTGATCTT
q-PCR	qRT-JAR4-R	ACTGGCTTACTGCAGCACCT
q-PCR	qRT-PIN7-F	AAAGAGGGACCCACTGGACT
q-PCR	qRT-PIN7-R	TGTTCGGGTTACGGATAAGC
q-PCR	qRT-YUC6-F	ACGAGAGATGCTGGGGAAAT
q-PCR	qRT-YUC6-R	CTAGTGTCCCAACGTCGAGT
q-PCR	qRT-PIN1-F	GACTGCTGTTGTGCCACTTT
q-PCR	qRT-PIN1-F	AGTGTCAGCAGCAATGAACC
q-PCR	qRT-PIN6-F	CGGCCATAACCAAGTTCGAG
q-PCR	qRT-PIN6-R	TGTAAAGGTGTTGGCGTGTG
q-PCR	qRT-AUX1-F	GCTCTTGCCCATATGCTCAC
q-PCR	qRT-AUX1-R	AGCCCATCCTCCAAATCCAA
Y2H	AD_JAZa_F	gccagcatatgatggcatcatcggagattgt
Y2H	AD_JAZa_R	tccatcccgggtggacgaattgaatacctacac
Y2H	AD_JAZb_C_F	gccagcatatgactgagattttagaaaaggc
Y2H	AD_JAZb_F	gccagcatatgatggattcaagtattattga
Y2H	AD_JAZb_R	tcaatcccgggtggctttcccaatgaacgcttg
Y2H	AD_JAZc_F	tcagtcccgggtatggagagagattttatggg
Y2H	AD_JAZc_R	tcaatctcgagcggtctccttaccggctatca
Y2H	AD_JAZd_F	gccagcatatgatggggttatcggagattgt
Y2H	AD_JAZd_R	tcgatcccgggtgaaagaactgctcagttttca
Y2H	AD_JAZe_F	gccagcatatgatgggtttgactcatcatgt
Y2H	AD_JAZe_R	tcaatcccgggtgcgtctccttgaccaaattga
Y2H	AD_JAZf_F	gccagcatatgatgagaagaaactgtaacttg
Y2H	AD_JAZf_R	tcgatcccgggtggtgatgatatggagaagttt
Y2H	AD_JAZg_F	gccagcatatgatggagagagatttcatggg
Y2H	AD_JAZg_R	tcgatcccgggtgtatagtagcaggaagaacag
Y2H	AD_JAZh_F	gcccgcatatgatgtcaaattcgcaaaattc
Y2H	AD_JAZh_R	tcggtcccgggtgtaacttgaaattgagatcga
Y2H	AD_JAZi_F	gccagcatatgatgaagcacagaattggcct
Y2H	AD_JAZi_R	tccatcccgggtggtatggattagctgcttgaa
Y2H	AD_JAZj_F	gcccgcatatgatgagaaaaaactgtaactt
Y2H	AD_JAZj_R	tcattcccgggtggcgatgataaggagaagttg
Y2H	AD_JAZk_F	gacagcatatgatgccgccggaagaatcagt
Y2H	AD_JAZk_R	taggtcccgggtgcctgtcttttcgcttctcaa
Y2H	AD_JAZl_F	gcccgcatatgatgtattgcagctccaaagt
Y2H	AD_JAZl_R	caggtcccgggtgactattcttttccttcaaac
Y2H	AD_JAZm_F	gccagcatatgatggcgccggaagaaacagt
Y2H	AD_JAZm_R	tccatcccgggtgctctttggcatctttgtcat
Y2H	AD_MAX2a_ndeI_F	gttagcatatgatggctacagctacacaacttac
Y2H	AD_MAX2a_smaI_R	tccatcccgggaaatcggatattgggcgcctg
Y2H	AD_MAX2b_ndeI_F	gttagcatatgatggcaacttcagttagaccc
Y2H	AD_MAX2b_smaI_R	tccatcccgggaaatcacaaatctggcgtctgttta
Y2H	ASK1_AD_ndeI_F	tcattcatatgatgtctacttcaaagatgattgtg
Y2H	ASK1_AD_ndeI_R	tcattcatatgcgatccgccgccacccgacccaccaccgcccgagccaccgccaccctcaaaggcccaggcattct
Y2H	BD_D14_ndeI_F	gttagcatatgatgggtcagacacttttggat
Y2H	BD_D14_smaI_R	tccatcccgggaacctatgagaaagagctcttct
Y2H	BD_SMXL6_pstI_R	tccatctgcagggcctacagttattttagctggaa
Y2H	BD_SMXL6_smaI_F	gttagcccggggatgccaacgccggtgagca
Y2H	BD_SMXL7_pstI_R	tccatctgcaggattcactatgattctactaggaagg
Y2H	BD_SMXL7_smaI_F	gttagcccggggatgccaacgccagttagtagt
p1302snb	MAX2a_egfp_bglII_R	tcattagatctatcggatattgggcgcct
p1302snb	MAX2a_egfp_kpnI_F	tcattggtaccatggctacagctacacaact
p1302snb	MAX2b_egfp_bgIII_R	tcattagatctatcacaaatctggcgtctgt
p1302snb	MAX2b_egfp_kpnI_F	tcattggtaccatggcaacttcagttagac
pENT	topo_D14_F	caccatgggtcagacacttttggat
pENT	topo_D14_R	cctatgagaaagagctcttct
pENT	topo_SMXL6_F	caccatgccaacgccggtgagca
pENT	topo_SMXL6_R	gcctacagttattttagctggaag
pENT	topo_SMXL7_F	caccatgccaacgccagttagtagt
pENT	topo_SMXL7_R	attcactatgattctactaggaagga
pENT	topo_JAZb_F	caccatggattcaagtattattga
pENT	topo_JAZb_R	gctttcccaatgaacgcttg
pENT	topo_JAZk_F	caccatgccgccggaagaatcagt
pENT	topo_JAZk_R	cctgtcttttcgcttctcaa
pENT	topo_MAX2a_F	caccatggctacagctacacaacttac
pENT	topo_MAX2a_R	tcggatattgggcgcctgtt
pENT	topo_MAX2b_F	caccatggcaacttcagttagaccc
pENT	topo_MAX2b_R	atcacaaatctggcgtctgtt
RNAi line	MAX2-1F	gcggcgctgcaggtgcttcatttggcggatacatcagc
RNAi line	MAX2-1R	gcggcgacgcgtcccggggtcgaccaagtcccccacattccttatcgac
RNAi line	MAX2-2F	gcggcggtcgacgaagatgcatttggattgtggag
RNAi line	MAX2-2R	gcggcgacgcgtggatagtaatcttctctcagctg
RNAi line	MAX2-3F	gcggcggagctcgtgcttcatttggcggatacatcagc
RNAi line	MAX2-3R	gcggcgctcgagggatagtaatcttctctcagctg
RNAi line	D14-1F	gcggcgctgcagatgggtcagacacttttggatgctctg
RNAi line	D14-1R	gcggcgacgcgtcccggggtcgacgggtcaagagtagtataacgtcgg
RNAi line	D14-2F	gcggcggtcgacgaaatagcagatatagagcagatgtttc
RNAi line	D14-2R	gcggcgacgcgtcaagaatggctcgataatcactgag
RNAi line	D14-3F	gcggcggagctcatgggtcagacacttttggatgctctg
RNAi line	D14-3R	gcggcgctcgagcaagaatggctcgataatcactgag
RNAi line	D14L-1F	gcggcgctgcaggaaggttatgcctatgatttacttgc
RNAi line	D14L-1R	gcggcgacgcgtcccggggtcgacccttttcaaatcctccgtaatagtc
RNAi line	D14L-2F	gcggcggtcgacgttggctcatgtaactgtcccatg
RNAi line	D14L-2R	gcggcgacgcgtcaatatcatgacgaatatggcgaagc
RNAi line	D14L-3F	gcggcggagctcgaaggttatgcctatgatttacttgc
RNAi line	D14L-3R	gcggcgctcgagcaatatcatgacgaatatggcgaagc
RNAi line	CCD7-1F	gcggcgctgcagttacctaaggacatttgaaattgatag
RNAi line	CCD7-1R	gcggcgaagcttgctcaaatttcccaatagttttcaaag
RNAi line	CCD7-2F	gcggcggagctcgttacctaaggacatttgaaattgatag
RNAi line	CCD7-2R	gcggcgctcgaggctcaaatttcccaatagttttcaaag
