# Supplementary material for: Strigolactone signaling regulates specialized metabolism in tobacco stems and interactions with stem-feeding herbivores
Source: PLoS Biol. 2020 Aug 18;18(8):e3000830. doi: 10.1371/journal.pbio.3000830 (PMC7478753; doi:10.1371/journal.pbio.3000830)
Supplement: S1 Data — (XLSX) [file pbio.3000830.s011.xlsx]

## Sheet: Fig 1
Fig.1B				Fig.1C
ID	plant height	Branch number		gene silencing
EV	102	1		ID	D14		ID	MAX2a	Max2b
EV	105	1		EV	1.48452		EV	1.42405	1.00486
EV	97	1		EV	0.972655		EV	0.692555	1.2544
EV	99	2		EV	0.806642		EV	1.01396	0.793884
EV	98	3		EV	0.823591		max2#1	0.528509	0.284599
EV	99	1		EV	1.04247		max2#1	0.406126	0.178872
EV	98	1		d14#1	0.266093		max2#1	0.528509	0.355273
EV	100	1		d14#1	0.255253		max2#2	0.528509	0.313601
EV	97	2		d14#1	0.170755		max2#2	0.460094	0.271119
EV	98	1		d14#1	0.217638		max2#2	0.392292	0.129139
EV	99	1		d14#1	0.102949		max2#2	0.403321	0.187765
EV	96	1		d14#2	0.241484
max2#1	78	10		d14#2	0.154963
max2#1	85	10		d14#2	0.243164
max2#1	82	10		d14#2	0.11744
max2#1	78	10		d14#2	0.170755
max2#1	81	8
max2#1	75	13		ID	CCD7		ID	KAI2a	KAI2b
max2#1	86	10		EV	1.07177		EV	1.0122	0.819321
max2#1	81	10		EV	0.993092		EV	1.03347	0.994815
max2#1	80.5	9		EV	0.946058		EV	0.957603	1.00173
max2#1	82	8		ccd7#1	0.31864		EV	0.998269	1.22476
max2#1	80.5	9		ccd7#1	0.239816		kai2#1	0.151512	0.0292079
max2#1	80	10		ccd7#1	0.269807		kai2#1	0.204121	0.058822
max2#2	84	12		ccd7#2	0.496546		kai2#1	0.164653	0.0270636
max2#2	80.5	11		ccd7#2	0.171943		kai2#1	0.169282	0.0367147
max2#2	78	11		ccd7#2	0.213159		kai2#2	0.313709	0.0415934
max2#2	83	12					kai2#2	0.274999	0.0634824
max2#2	80	11					kai2#2	0.271213	0.0498073
max2#2	87	11
max2#2	81	10
max2#2	88	9
max2#2	78	9
max2#2	78	10
max2#2	75	9
max2#2	80	11
d14#1	76.5	8
d14#1	75	8
d14#1	74	9
d14#1	71	9
d14#1	66	9
d14#1	67	10
d14#1	71.2	7
d14#1	70.5	8
d14#1	68	8
d14#1	72	8
d14#1	74	8
d14#1	72	7
d14#2	70.5	9
d14#2	67	9
d14#2	70	9
d14#2	66.5	8
d14#2	74	8
d14#2	72	9
d14#2	72.5	8
d14#2	70	9
d14#2	72	9
d14#2	73	10
d14#2	74	8
d14#2	71.5	9
ccd7#1	75	9
ccd7#1	73.5	10
ccd7#1	73	10
ccd7#1	75.5	11
ccd7#1	78.5	9
ccd7#1	77	9
ccd7#1	84	11
ccd7#1	74.5	10
ccd7#1	76	10
ccd7#1	71	11
ccd7#1	75.5	12
ccd7#1	77	10
ccd7#2	76.5	9
ccd7#2	74.5	10
ccd7#2	74	10
ccd7#2	67	10
ccd7#2	67.5	10
ccd7#2	71.5	11
ccd7#2	67	11
ccd7#2	70	9
ccd7#2	70	10
ccd7#2	74	8
ccd7#2	73	10
ccd7#2	72.5	10
kai2#1	102.5	1
kai2#1	105	1
kai2#1	104	1
kai2#1	98	1
kai2#1	104	1
kai2#1	97	1
kai2#1	94	1
kai2#1	101	1
kai2#1	105	1
kai2#1	102.5	1
kai2#1	101	1
kai2#1	104	1
kai2#2	103.5	1
kai2#2	100	1
kai2#2	100.5	1
kai2#2	103	1
kai2#2	105	1
kai2#2	102	1
kai2#2	100.5	1
kai2#2	101	2
kai2#2	99	2
kai2#2	102	1
kai2#2	102	1
kai2#2	100	1

## Sheet: Fig 2
Fig.2B				Fig.2C
ID	Dualex Anthocyanin			ID	JA	JA-Ile	IAA
EV	0.15			EV	181.275	1.95792	1.68498
EV	0.18			EV	166.926	1.84612	2.42957
EV	0.15			EV	219.66	1.6547	1.73194
EV	0.21			EV	151.46	1.49073	1.55932
EV	0.17			EV	165.14	0	2.20888
EV	0.16			EV	134.998	0	1.15267
EV	0.14			max2#1	272.131	4.34344	4.97385
max2#1	0.43			max2#1	307.865	6.49623	7.59176
max2#1	0.48			max2#1	340.948	5.37673	8.44379
max2#1	0.52			max2#1	306.246	4.3388	8.04289
max2#1	0.45			max2#1	229.541	4.69603	6.97492
max2#1	0.49			max2#1	194.132	1.41216	6.60279
max2#1	0.49			max2#2	176.65	2.57089	8.89887
max2#2	0.47			max2#2	276.119	4.56576	9.26704
max2#2	0.51			max2#2	279.996	4.15031	8.4526
max2#2	0.52			max2#2		1.36707	6.25339
max2#2	0.48			max2#2	170.076	2.34504	7.61989
max2#2	0.44			max2#2	243.121	4.52128	8.91745
max2#2	0.43			d14#1	221.388	2.34213	8.87227
d14#1	0.45			d14#1	220.532	1.90492	8.10587
d14#1	0.48			d14#1	248.183	2.43004	10.9798
d14#1	0.48			d14#1	235.059	3.5532	8.56673
d14#1	0.38			d14#1	228.986	2.43024	12.8963
d14#1	0.35			d14#1	259.112	3.59348	9.17679
d14#1	0.45			d14#2	209.005	2.22412	9.00066
d14#2	0.41			d14#2	286.112	1.49379	7.5016
d14#2	0.42			d14#2	302.895	4.15316	7.67578
d14#2	0.42			d14#2	242.481	2.85543	7.7823
d14#2	0.39			d14#2	293.719	3.08872	7.08715
d14#2	0.49			d14#2	254.022	2.53411	8.0777
d14#2	0.46			ccd7#1	382.523	4.67144	9.78834
ccd7#1	0.48			ccd7#1	233.383	5.8104	8.56492
ccd7#1	0.48			ccd7#1	310.809	5.17164	11.1098
ccd7#1	0.45			ccd7#1	370.934	4.73482	11.3234
ccd7#1	0.45			ccd7#1	364.19	5.76314	9.9424
ccd7#1	0.4			ccd7#1	296.424	4.64953	9.07295
ccd7#1	0.45			ccd7#2	342.308	7.47521	10.1049
ccd7#2	0.47			ccd7#2	269.55	2.41852	6.99029
ccd7#2	0.45			ccd7#2	333.948	5.30912	9.85849
ccd7#2	0.49			ccd7#2	234.188	2.19348	9.5237
ccd7#2	0.46			ccd7#2	243.969	3.78799	7.69091
ccd7#2	0.46			ccd7#2	340.592	2.83047	10.5542
ccd7#2	0.5			kai2#1	169.334	0	1.44754
kai2#1	0.16			kai2#1	175.261	1.719	1.91547
kai2#1	0.17			kai2#1	225.1	0	2.05547
kai2#1	0.16			kai2#1	233.122	1.65063	1.65599
kai2#1	0.19			kai2#1	96.0986	0	1.72191
kai2#1	0.19			kai2#1	258.543	2.05056	1.86016
kai2#1	0.14			kai2#2	214.398	1.48445	1.16145
kai2#2	0.18			kai2#2	122.532	0	1.35539
kai2#2	0.2			kai2#2	75.2189	0	0.97836
kai2#2	0.17			kai2#2	99.3857	1.27312	1.1265
kai2#2	0.16			kai2#2	94.8294	0	0.964364
kai2#2	0.18			kai2#2		0
kai2#2	0.19

## Sheet: Fig 3
Fig.3C			Fig.3D							Fig.3E			Fig.3F			Fig.3G			Fig.3H					Fig.3I					Fig.3J
ID	larval biomass (mg)		ID	larval biomass (mg)		Time	ID	larval biomass (mg)		2-week inoculation	Larvae Weight (mg)		ID	larval biomass (mg)		ID	larval biomass (mg)		treatment	ID	BRC1a	CCD8		ID	treat	JA	JA-Ile		ID	JA	JA-Ile	IAA
EV	5.5		EV	8		1week	EV	1.3		EV	7.7		EV	11.8		EV	23.6		Control	EV	1	1.43893		aoc	Control	0	0.161631		EV	24.0629	2.42787	14.6362
EV	6.5		EV	11		1week	EV	1.5		EV	9.1		EV	22.4		EV	25.7		Control	EV	0.972655	0.760489		aoc	Control	0.683531	0.389624		EV	36.7871	9.39578	10.3382
EV	5		EV	8		1week	EV	0.6		EV	7		EV	4.3		EV	27.7		Control	EV	0.742262	0.832199		aoc	Control	0	0.206484		EV	64.3505	1.31856	7.01378
EV	10		EV	13		1week	EV	0.7		EV	14		EV	24.8		EV	19.5		Control	EV	0.946058	1.09809		aoc	Control	0	0.410255		EV	72.8329	1.65685	5.80091
EV	13.5		EV	8		1week	EV	0.3		EV	18.9		EV	17.4		EV	13.3		T.m.	EV	0.192109	0.464902		aoc	Control	0	0.13927		EV	49.9388	5.12837	11.0343
EV	14.5		EV	6		1week	EV	1.4		EV	20.3		EV	17.8		EV	21.3		T.m.	EV	0.273573	0.372419		aoc	Control	0	0.0586908		EV	32.1666	1.77061	7.25128
EV	14		EV	8		1week	EV	0.1		EV	19.6		EV	18.9		EV	25.7		T.m.	EV	0.20166	0.133508		EV	Control	3.37759	0.159458		EV		0.73353	17.056
EV	9.5		EV	10		1week	max2#2	1.8		EV	13.3		EV	19.2		EV	20.7		T.m.	EV	0.153893	0.112267		EV	Control	2.35228	0.371432		EV		8.31338
EV	9.5		EV	9		1week	max2#2	1.1		EV	13.3		EV	19.2		EV	20.2							EV	Control	1.85455	0.34584		max2#1	151.136	0.574896	19.2401
EV	10.5		EV	12		1week	max2#2	3.4		EV	14.7		EV	13.3		EV	24.1		treatment	2-epi-orobanchol				EV	Control	1.47997	0.353689		max2#1	97.9501	3.10629	25.6404
EV	11		EV	7		1week	max2#2	4.3		EV	15.4		EV	17.4		EV	26.3		Control	30.3825				EV	Control	2.18936	0.142453		max2#1	198.006	2.25833	15.7849
EV	9.5		EV	8		1week	max2#2	3.1		EV	13.3		EV	13.6		EV	23		Control	28.444				EV	Control	2.25725	0.398168		max2#1	152.292	7.78292	21.7624
EV	13.5		EV	9		1week	max2#2	6.2		EV	18.9		EV	15.8		EV	18.2		Control	34.3885				aoc	T.m.	0	0.321036		max2#1	101.308	1.35218	16.1751
EV	16		EV	6		1week	max2#2	0.7		EV	22.4		EV	9.7		EV	18.1		Control	25.9185				aoc	T.m.	12.1892	1.6199		max2#1	111.493	3.2613	23.1815
EV	20.5		EV	10		1week	max2#2	0.5		EV	23.8		EV	10.7		EV	23.6		Control	42.0621				aoc	T.m.	0	0.569146		max2#1	136.237	4.39126	14.7668
EV	17		max2#1	23		2week	EV	22		EV	15.4		EV	21.6		EV	10.1		Control	55.4356				aoc	T.m.	0	0.356314		max2#1	80.5625		15.483
aoc	26.5		max2#1	25		2week	EV	8		d14#1	27.3		EV	11.5		EV	18.2		T.m.	16.7638				aoc	T.m.	0	0.491487
aoc	34		max2#1	31		2week	EV	18		d14#1	25.2		EV	15.2		EV	16.3		T.m.	18.218				aoc	T.m.	0	0.0761381		ID	JA	JA-Ile	IAA
aoc	30.5		max2#1	30		2week	EV	1		d14#1	25.2		EV	11.9		EV	19.8		T.m.	6.74876				aoc	T.m.	0	0.0577685		EV	61.36	1.34	10.61
aoc	27		max2#1	27		2week	EV	6		d14#1	29.4		EV	24.3		EV	19.4		T.m.	9.87444				EV	T.m.	167.082	16.0213		EV	150.64	2.63	13.19
aoc	38.5		max2#1	28		2week	EV	7		d14#1	42		EV	14.4		EV	18.9		T.m.	7.05872				EV	T.m.	372.048	27.3831		EV	92.1	1.77	6.91
aoc	23.5		max2#1	23		2week	EV	16		d14#1	27.3		EV	10.7		EV	26.5		T.m.	26.5566				EV	T.m.	90.2252	8.29751		EV	202.08	9.84	7.88
aoc	30		max2#1	16		2week	EV	4		d14#1	42		ccd7#1	30.7		EV	38.9		T.m.	11.6451				EV	T.m.	66.1286	2.51792		EV	154.41	3.92	10.92
aoc	32.5		max2#1	24		2week	EV	10		d14#1	37.1		ccd7#1	18.8		EV	29.7		T.m.	23.9932				EV	T.m.	25.7083	38.1682		EV	118.82	1.7	9.9
			max2#1	15		2week	EV	21		d14#1	28		ccd7#1	32.6		EV	18.7							EV	T.m.	58.3363	2.81227		EV	89.01	2.85	8.29
			max2#1	30		2week	EV	12		d14#1	27.3		ccd7#1	37		kai2#1	26.4							EV	T.m.	26.0154	2.48861		EV	69.74	2.06	11.97
			max2#1	28		2week	max2#2	27		d14#1	21		ccd7#1	25.9		kai2#1	16.8							EV	T.m.	63.9888			EV	130.13	7.89	7.56
			max2#1	18		2week	max2#2	20		d14#1	17.5		ccd7#1	16.7		kai2#1	34.5												EV	168.66		10.1
			max2#1	30		2week	max2#2	7		d14#1	21.7		ccd7#1	32.6		kai2#1	24.5												EV			11.6
			max2#1	27		2week	max2#2	24		d14#1	19.6		ccd7#1	29.7		kai2#1	22												ccd7#1	183.4	3.33	25.67
			max2#2	20		2week	max2#2	19		d14#1	22.4		ccd7#1	36.1		kai2#1	20.9												ccd7#1	448.76	2.54	22.94
			max2#2	21		2week	max2#2	24		d14#1	21		ccd7#1	29.8		kai2#1	25.5												ccd7#1	179.52	6.21	19.38
			max2#2	21		2week	max2#2	31		d14#2	20.3		ccd7#1	37.3		kai2#1	26.7												ccd7#1	269.05	3.86	25.69
			max2#2	20		2week	max2#2	29		d14#2	35.7		ccd7#1	15.9		kai2#1	14.3												ccd7#1	395.35	3.41	25.22
			max2#2	16		2week	max2#2	38		d14#2	28		ccd7#1	29.8		kai2#1	21.3												ccd7#1	216.94	2.04	25.88
			max2#2	31		2week	max2#2	13		d14#2	17.5		ccd7#1	30.1		kai2#1	26.2												ccd7#1	182.37		30.46
			max2#2	23		3week	EV	19		d14#2	32.2		ccd7#1	21.6		kai2#1	25.8												ccd7#1	155.34		23.01
			max2#2	17		3week	EV	16		d14#2	21.7		ccd7#1	16		kai2#1	22.5												ccd7#1			18.95
			max2#2	23		3week	EV	18		d14#2	26.6		ccd7#1	39.1		kai2#1	30.1
			max2#2	24		3week	EV	24		d14#2	25.2		ccd7#1	21.2		kai2#1	31.5
			max2#2	29		3week	EV	35		d14#2	21		ccd7#1	44.4		kai2#1	30.8
			max2#2	17		3week	EV	26		d14#2	24.5		ccd7#2	33.5		kai2#1	24.5
			max2#2	26		3week	EV	34		d14#2	19.6		ccd7#2	28		kai2#1	32.7
			max2#2	20		3week	EV	18		d14#2	35		ccd7#2	22.8		kai2#1	21.9
			max2#2	17		3week	EV	23		d14#2	33.6		ccd7#2	19.4		kai2#1	19.5
						3week	EV	19		d14#2	27.3		ccd7#2	27.4		kai2#1	27.6
						3week	EV	27		d14#2	29.4		ccd7#2	33.6		kai2#2	20.6
						3week	EV	24		d14#2	15.4		ccd7#2	25.5		kai2#2	29.6
						3week	EV	24					ccd7#2	20.3		kai2#2	18.2
						3week	EV	28					ccd7#2	24.1		kai2#2	31.1
						3week	EV	27					ccd7#2	21.7		kai2#2	28.2
						3week	EV	34					ccd7#2	14.1		kai2#2	31
						3week	EV	30					ccd7#2	34.9		kai2#2	13.5
						3week	EV	40					ccd7#2	24.9		kai2#2	17
						3week	max2#2	45					ccd7#2	31.5		kai2#2	17.9
						3week	max2#2	52					ccd7#2	22		kai2#2	19.1
						3week	max2#2	36					ccd7#2	23.3		kai2#2	22.1
						3week	max2#2	42					ccd7#2	24.6		kai2#2	36.7
						3week	max2#2	48					ccd7#2	22.2		kai2#2	26
						3week	max2#2	37					ccd7#2	28.5		kai2#2	18.2
						3week	max2#2	39					ccd7#2	12.1		kai2#2	20.2
						3week	max2#2	24								kai2#2	16.4
						3week	max2#2	44								kai2#2	25.3
						3week	max2#2	38								kai2#2	23.4
						3week	max2#2	49								kai2#2	12.4
						3week	max2#2	48								kai2#2	28.7
						3week	max2#2	36								kai2#2	19.4
						3week	max2#2	34								kai2#2	10.7
						3week	max2#2	42								kai2#2	14.1
						3week	max2#2	38
						3week	max2#2	42
						3week	max2#2	27

## Sheet: Fig 4
Fig.4A-4E
Please see the original data in S1_Table_untargeted metabolic analysis

## Sheet: Fig 5
Fig.5A				Fig.5B				Fig.5C			Fig.5D				Fig.5E					Fig.5F				Fig.5G
ID	CP	DCS		ID	CP	DCS		ID	larval biomass (mg)		ID	MYB86	DH29		ID	treatment	CP	DCS		ID	MYB8	DH29		ID	treatment	CP	DCS
EV	0.97779	0.10719		EV	267.068	212.436		EV	12		EV	1.08642	1.02682		EV	Control	0	3.99805		EV	1.7593	1.36131		EV	Control	0.213873	2.9611
EV	4.20012	0.955333		EV	146.404	162.167		EV	6.5		EV	1.15655	1.21129		EV	Control	0	0		EV	1.38992	1.28788		EV	Control	0.12644	0.10726
EV	0.0466284	0		EV	254.232	166.819		EV	19.5		EV	0.778368	0.785158		EV	Control	0	0		EV	0.534033	0.690159		EV	Control	0	0.0672715
EV	0.0421696	0.0864486		EV	120.814	171.696		EV	15		aoc	0.129881	0.030044		EV	Control	0.0532975	0.289169		EV	0.765779	0.82645		EV	Control	0	0.0436833
EV	0	1.59592		EV	115.2	209.997		EV	21		aoc	0.119584	0.028696		EV	Control	0.133164	0.413917		max2#1	10.9663	9.41525		EV	Control	0	0
EV	0.0799358	0.227201		EV	51.577	97.2271		EV	6		aoc	0.130107	0.031406		EV	Control	0	3.2001		max2#1	23.8348	12.6845		EV	T.m.	8.39652	31.5137
max2#1	81.5	217.218		EV	69.513	134.325		EV	21.5						EV	T.m.	204.885	174.233		max2#1	11.6722	12.0003		EV	T.m.	144.202	130.279
max2#1	348.185	228.117		EV	52.5409	211.198		EV	7						EV	T.m.	786.661	436.722		max2#1	18.8305	11.1967		EV	T.m.	6.50075	16.7334
max2#1	267.096	121.509		myb8	0	0.0877203		EV	16						EV	T.m.	147.125	163.87		max2#2	7.49018	6.12623		EV	T.m.	83.5193	82.8378
max2#1	457.255	80.6		myb8	0	0.185205		EV	4.5						EV	T.m.	290.787	248.264		max2#2	15.0846	10.1612		EV	T.m.	15.8457	52.8919
max2#1	334.439	94.6951		myb8	0	0		EV	5						EV	T.m.	87.4099	127.805		max2#2	4.5789	3.08442		EV	T.m.	17.251	67.1345
max2#2	55.9272	52.7566		myb8	0.242343	0.226113		EV	10						EV	T.m.	86.7806	130.186		max2#2	10.5927	10.4469		EV	T.m.	20.1184	25.13
max2#2	180.562	132.665		myb8	0	0.00703085		EV	5.5						EV	T.m.	57.5508	90.0863		d14#1	18.9615	21.3328		EV	T.m.	132.105	85.6306
max2#2	60.5349	42.2841		myb8	0	0.140951		myb8	24						EV	T.m.	338.639	211.093		d14#1	13.9772	12.4235		EV	T.m.	1.84604	9.03974
max2#2	97.3945	40.9222		myb8	0.123777	0.351737		myb8	18						EV	T.m.	77.6878	49.3599		d14#1	6.75053	5.75573		EV	T.m.	21.3256	15.6194
max2#2	49.8646	79.6092						myb8	20						EV	T.m.	13.7987	57.4375		d14#1	11.0425	10.4469		max2#2	Control	0.538596	0
d14#1	87.6248	41.0602						myb8	25.5						aoc	Control	0.145614	0.540095		d14#2	8.42689	13.7847		max2#2	Control	0	0
d14#1	41.571	12.7901						myb8	10.5						aoc	Control	0.254014	0		d14#2	11.0425	12.5969		max2#2	Control	2.80428	0.424333
d14#1	86.0911	68.0733						myb8	18						aoc	Control	0.147559	0		d14#2	9.22149	6.08392		max2#2	Control	0.170064	0.0514499
d14#1	129.315	126.412						myb8	13						aoc	Control	0.190106	0.810453		ccd7#1	2.72263	2.64818		max2#2	Control	1.09369	0.29874
d14#1	50.5654	40.4798						myb8	7.5						aoc	Control	0.0536589	3.38595		ccd7#1	3.3058	3.39874		max2#2	T.m.	142.875	117.036
d14#1	112.859	129.122						myb8	3.5						aoc	Control	0.0538504	0.275485		ccd7#1	1.47939	2.45377		max2#2	T.m.	315.357	175.894
d14#2	29.4171	17.1585						myb8	11.5						aoc	T.m.	14.8867	0		ccd7#2	3.5186	6.47554		max2#2	T.m.	394.427	136.87
d14#2	84.301	19.9578						myb8	5						aoc	T.m.	3.01057	3.72532		ccd7#2	1.87254	3.42238		max2#2	T.m.	281.416	187.762
d14#2	43.802	38.8296						myb8	4						aoc	T.m.	2.92727	0		ccd7#2	2.64818	2.16595		max2#2	T.m.	372.309	229.517
d14#2	23.3482	39.9511													aoc	T.m.	0.704687	0		ccd7#2		3.28297		max2#2	T.m.	148.458	106.606
d14#2	33.6594	23.3326													aoc	T.m.	1.21464	0.414266		kai2#1	0.196827	0.545254		max2#2	T.m.	58.8676	45.7772
d14#2	34.6425	20.4037													aoc	T.m.	0.361077	0		kai2#1	0.976032	1.32409		max2#2	T.m.	30.7139	73.2413
ccd7#1	9.14105	8.37308													aoc	T.m.	4.06566	1.32249		kai2#1	1.41912	1.27015		max2#2	T.m.	103.283	49.6843
ccd7#1	13.9066	25.0476																		kai2#1	0.891929	1.01045		max2#2	T.m.	131.595	50.8367
ccd7#1	52.1435	64.1144																		kai2#2	0.433769	0.245705
ccd7#1	49.0051	62.1016																		kai2#2	0.32421	0.171348
ccd7#1	41.226	15.4725																		kai2#2	0.584389	0.227667
ccd7#1	16.0445	36.9706																		kai2#2		1.78386
ccd7#2	95.7228	59.1628
ccd7#2	8.75814	13.6345
ccd7#2	57.9605	69.9059
ccd7#2	22.7574	54.3676
ccd7#2	7.91137	12.3379
ccd7#2	9.13892	16.5239
kai2#1	0	0.0572214
kai2#1	2.74346	0.381391
kai2#1	2.93901	0.165449
kai2#1	0.286677	0
kai2#1	0.48455	0.0840532
kai2#1	0.213123	0.111674
kai2#2	0	0
kai2#2	0.0445959	0
kai2#2	0	0.0818348
kai2#2	0	0
kai2#2	0	0
kai2#2	0.0632773	0

## Sheet: Fig 6
Fig.6B			Fig.6C
ID	Anthocyanin		ID	CP	DCS
aoc*EV	0.25		aoc*d14	46.5979	0.179742
aoc*EV	0.25		aoc*d14	0.484322	0
aoc*EV	0.23		aoc*d14	0	0
aoc*EV	0.23		aoc*d14	0	0.101206
aoc*EV	0.2		aoc*d14	0.204352	0.203898
aoc*EV	0.25		aoc*d14	0.421398	0
aoc*EV	0.21		aoc*d14	0.964678	0
aoc*EV	0.21		aoc*EV	0.204668	0
aoc*EV	0.21		aoc*EV	3.17741	1.95994
aoc*EV	0.2		aoc*EV	37.3162	0
d14*EV	0.45		aoc*EV	9.87729	0.094273
d14*EV	0.44		aoc*EV	1.25156	0.101342
d14*EV	0.47		aoc*EV	3.53453	0
d14*EV	0.5		aoc*EV	0.395774	0
d14*EV	0.46		aoc*EV	0.186704	0
d14*EV	0.52		d14*EV	366.438	60.154
d14*EV	0.5		d14*EV	640.213	55.3834
d14*EV	0.51		d14*EV	266.377	53.7608
d14*EV	0.5		d14*EV	787.233	69.5
aoc*d14	0.36		d14*EV	342.681	84.1566
aoc*d14	0.37		d14*EV	1177.95	101.286
aoc*d14	0.27		d14*EV	721.469	96.0381
aoc*d14	0.25		d14*EV	889.057	84.2879
aoc*d14	0.28
aoc*d14	0.34		ID	CP	DCS
aoc*d14	0.31		aoc*EV	0.779729	4.16461
aoc*d14	0.37		aoc*EV	0.844243	0.352191
max2*EV	0.51		aoc*EV	0.0806005	0.708483
max2*EV	0.54		aoc*EV	0.421068	0.184051
max2*EV	0.46		aoc*EV	1.25039	1.12486
max2*EV	0.44		aoc*EV	0.244124	1.56751
max2*EV	0.52		aoc*EV	0.350985	0.842175
max2*EV	0.48		aoc*max2#2	0.219468	0.165766
max2*EV	0.53		aoc*max2#2	0	0.055618
max2*EV	0.52		aoc*max2#2	2.02722	2.13624
max2*EV	0..5		aoc*max2#2	8.14756	1.03874
aoc*max2	0.4		aoc*max2#2	0.300788	1.45703
aoc*max2	0.41		aoc*max2#2	3.83493	2.16907
aoc*max2	0.35		aoc*max2#2	0.618455	1.20775
aoc*max2	0.38		aoc*max2#2	9.25772	118.288
aoc*max2	0.36		aoc*max2#2	0.428069	3.78648
aoc*max2	0.34		max2#2*EV	200.785	31.7068
aoc*max2	0.38		max2#2*EV	208.165	64.361
aoc*max2	0.36		max2#2*EV	723.523	84.2019
aoc*max2	0.35		max2#2*EV	145.285	77.277
aoc*max2	0.38		max2#2*EV	101.969	48.4115
			max2#2*EV	390.087	44.8427
			max2#2*EV	374.228	74.4257
			max2#2*EV	183.737	37.6706
			max2#2*EV	142.583	38.6873
			max2#2*EV	56.0961	48.5128
			max2#2*EV	283.821	31.8747

## Sheet: Fig 8
Fig.8A			Fig.8B			Fig.8C			Fig.8D-8E					Fig.8G						Fig.8H						Fig.8I					Fig.8J
ID	Nicotine		ID	Nicotine		ID	larval biomass (mg)		batch	IAA	JA	Nicotine		treatment	IAA	JA-Ile	JA	Nicotine		treatment	JA Ile	JA	IAA	Nicotine		ID	treatment	BBL	A622		treatment	Nicotine
EV	2278.77		EV	1306.66		EV	4.9		EV	39.5041	53.287	553.428		control	78.9579	6.21247	283.379	796.804		Mock	3.72105	123.083	16.4682	1485.92		EV	Mock	1.21588	1.38703		control	632.775
EV	2320.63		EV	1327.36		EV	6.6		EV	21.9957	69.8055	669.48		control	52.2609	9.66035	371.838	525.573		Mock	5.63879	176.878	27.9081	1228.03		EV	Mock	1.05848	1.44593		control	453.336
EV	2864.67		EV	1994.56		EV	5.1		EV	28.6973	54.7099	704.954		control	32.6513	7.90717	247.439	621.434		Mock	3.03462	99.0657	28.7322	1292.51		EV	Mock	0.780245	0.748461		control	716.557
EV	2822.91		EV	1915.65		EV	4.8		EV	31.4741	16.3437	690.827		control	57.8987	7.97085	300.901	689.87		Mock	3.8939	113.034	29.9752	1467		EV	Mock	1.17446	1.67249		control	384.955
EV	3541.95		EV	2282.96		EV	8		EV	29.9469	44.8217	562.755		control	72.5974	7.22164	349.927	603.428		Mock	6.72121	119.853	31.6061	1186.19		EV	Mock	0.84792			control	593.724
EV	4054.66		EV	2145.74		EV	12.1		EV	23.7459	91.762	755.952		control	123.942	5.98327	199.67	678.709		Mock	7.15459	169.926	18.7177	1522.5		EV	auxin	0.314689	0.369079		control	702.229
max2#1	2107.04		pmt	373.218		EV	9.2		EV	15.3082	18.7182	799.653		Decapitation	23.3336	3.595		1840.49		CFM	4.36569	192.731	8.51278	1915.59		EV	auxin	0.371646	0.651574		control	472.611
max2#1	1934.82		pmt	151.025		EV	5.8		EV	53.748	92.3055	935.016		Decapitation	29.651	5.95414	220.811	2784.75		CFM	4.38753	119.967	6.54112	1955.41		EV	auxin	0.160651	0.325787		control	527.541
max2#1	1866.73		pmt	184.491		EV	5		EV	61.6655	56.1854	511.803		Decapitation	35.5995	6.6306	264.394	2033.8		CFM	3.31997	130.776	9.59912	1725.06		EV	auxin	0.358986	0.703197		decapitation	1886.79
max2#1	2102.65		pmt	1261.98		EV	7.2		EV	64.7401	45.4624	391.391		Decapitation	34.9964	5.53522	156.24	1722.34		CFM	5.96045	170.951	5.7895	2746.02		EV	auxin	0.540363	0.473685		decapitation	1840.01
max2#1	2346.31		pmt	182.755		EV	4.6		EV	52.8731	61.7369	449.953		Decapitation	53.3435	9.27368	338.41	1620.24		CFM	4.72262	149.32	7.4028	2343.07		aoc	Mock	0.713013	1.39668		decapitation	1525.06
max2#2	2655.28					EV	10.1		EV	59.2992	39.5588	513.62		Decapitation	31.5523	7.13578	297.926	1909.18		CFM	4.25543	125.078	7.13701	2266.31		aoc	Mock	0.883928	1.15029		decapitation	1666.07
max2#2	1737.84					EV	8.1		EV	55.9587	50.0992	313.547		Decapitation	32.194	6.57286	169.195	2001.4								aoc	Mock	0.722966	1.08824		decapitation	1548.95
max2#2	2118.28					EV	4.3		EV	61.4453	53.8943	405.749		Decapitation		4.65735	202.877	1974.13								aoc	Mock	0.559419	1.25006		decapitation	1738.38
max2#2	2231.57					EV	8.9		aoc		6.36477	116.8							preference assay							aoc	auxin	0.230366	0.467164		decapitation	2008.25
max2#2	2561.68					pmt	29		aoc		1.04889	75.6								ID	preference ratio		ID	preference ratio		aoc	auxin	0.243501	0.382094
max2#2	2298.85					pmt	19		aoc		6.03423	54.3		ID	larval biomass (mg)				exp.1	EV1	44.4		EV	85.7143		aoc	auxin	0.161768	0.30187		treatment	larval biomass (mg)
d14#1	2102.69					pmt	33		aoc		0.93957	141.2		control	30.8				exp.2	EV1	62.5		EV	70		aoc	auxin	0.259175	0.289573		control	25.3
d14#1	2163.36					pmt	24		aoc		1.71678	76.1		control	12				exp.3	EV1	55.5556		EV	60		aoc	auxin	0.306084	0.270181		control	18.1
d14#1	2143.56					pmt	24		aoc		1.98192	245.1		control	29.6				exp.1	EV2	55.6		CFM	14.2857							control	17.9
d14#1	2180.08					pmt	24		SL-RNAi	117.251	85.1162	459.859		control	40.4				exp.2	EV2	37.5		CFM	30							control	32.5
d14#1	1895.97					pmt	28		SL-RNAi	147.695	80.0308	477.583		control	26				exp.3	EV2	44.4444		CFM	40							control	5.3
d14#1	2238.98					pmt	21		SL-RNAi	142.021	165.358	678.239		control	39.2																control	27.3
d14#2	1694.43					pmt	24.1		SL-RNAi	147.372	97.9419	627.366		control	51.6																control	7.3
d14#2	2043.43					pmt	24.2		SL-RNAi	132.03	144.08	502.668		control	14.4																control	15.2
d14#2	1349.81					pmt	28.7		SL-RNAi	96.3815	94.046	462.619		control	23.2																control	3.9
d14#2	1308.59					pmt	22.1		SL-RNAi	113.084	129.521	419.999		control	40																control	3.9
d14#2	2003.6					pmt	26.6		SL-RNAi	106.926	129.502	391.66		Decapitation	12																control	4.2
d14#2	1799.55					pmt	21.3		SL-RNAi	111.454	117.859	371.822		Decapitation	2																decapitation	3.6
ccd7#1	2666.21								SL-RNAi	101.09	109.886	471.297		Decapitation	11.2																decapitation	4.8
ccd7#1	2151.04								SL-RNAi	193.887	62.8548	256.969		Decapitation	14																decapitation	2
ccd7#1	2550.82								SL-RNAi	159.372	82.3792	242.228		Decapitation	36.8																decapitation	6
ccd7#1	2420.77								SL-RNAi	147.579	116.996	314.029		Decapitation	20.4																decapitation	2
ccd7#1	2209.24								SL-RNAi	138.717	59.1866	228.433		Decapitation	12.8																decapitation	2.1
ccd7#1	2071.39								SL-RNAi	159.788	73.7379	248.602		Decapitation	13.6																decapitation	8
ccd7#2	1705								SL-RNAi	181.345	89.5717	205.504		Decapitation	30.4																decapitation	6.5
ccd7#2	2291.34								SL-RNAi	169.42	85.1946	295.807		Decapitation	12																decapitation	7.7
ccd7#2	2110.47								SL-RNAi	165.044	84.5433	405.595																			decapitation	6.8
ccd7#2	2215.36								SL-RNAi	161.558	84.8579	375.829																			decapitation	11.6
ccd7#2	1740								SL-RNAi	178.54	119.332	299.358
ccd7#2	1703.68								SL-RNAi	198.484	78.5395	296.896
kai2#1	3610.25								SL-RNAi	217.188	92.5886	358.234
kai2#1	2801.49
kai2#1	2504.52
kai2#1	2375.97
kai2#1	3308.09
kai2#2	2902.48
kai2#2	2455.8
kai2#2	4271.18
kai2#2	3321.94
kai2#2	2677.11
kai2#2	4460.75

## Sheet: Fig 9
Fig.9A
	IAA	JA
aoc	0.324947	-6.05889
aoc	0.632111	-4.35107
aoc	1.16924	-5.44222
aoc	1.27658	-4.60823
aoc	1.54617	-5.26534
aoc	0.94814	-5.50635
aoc	0.629823	-4.79586
d14	1.99725	6.25321
d14	1.68384	6.56634
d14	2.87751	6.21504
d14	2.02596	7.58459
d14	2.01945	6.82001
d14	2.16391	8.65749
d14	2.50109	6.37148
aoc*d14	1.78097	-4.15843
aoc*d14	3.73059	-4.96578
aoc*d14	2.96925	-4.50635
aoc*d14	2.8508	-6.05889
aoc*d14	2.64151	-5.26534
aoc*d14	2.55798	-4.79586
aoc*d14	2.67066	-5.26534
metabolite ID	aoc	d14	aoc*d14	taxonomy	anno
Anthocyanin	0.8738	6.53506	1.60902	Anthocyanin	Anthocyanin
m1466	93.1099	2.99228	41.2501	JDC#1
m1486	14.3707	0.213943	6.30411	JDC#1
m1671	36.6782	1.10009	18.639	JDC#1
m1765	56.2774	36.2493	41.256	JDC#1
m1778	10.5539	6.32414	7.42921	JDC#1
m1986	23.3547	11.6952	18.5674	JDC#1
m4167	13.204	5.98498	7.53927	JDC#1
m4169	4.94566	2.31535	2.75765	JDC#1
m3332	1.08616	5.11459	0.801464	JDC#1
m2092	11.494	3.87622	14.9845	JDC#1
m0408	53.8838	1821.96	14.1953	JDC#3
m1122	0.0127178	677.08	0.0450866	JDC#3
m1126	0.163079	180.771	0.119431	JDC#3
m12322	6.99302	648.927	6.95323	JDC#3	CP
m12432	0.622736	68.8112	1.00713	JDC#3
m1716	0	534.472	0.0109634	JDC#3
m2500	0	173.619	0.0159052	JDC#3
m2503	0	66.1544	0	JDC#3
m2505	0	20.0798	0	JDC#3
m2509	0	32.04	0	JDC#3
m31102	0.269444	75.5708	0.0692637	JDC#3
m31192	0	23.2074	0	JDC#3
m31302	0	23.2268	0.0115338	JDC#3
m3132	8.04995	707.316	7.30448	JDC#3
m3133	0.855383	17578.9	3.72267	JDC#3	DCS
m3146	0.17432	4890.39	0.838887	JDC#3
m3156	0.014819	762.53	0.0486417	JDC#3
m3270	0.0225577	1105.98	0	JDC#3
m3283	0	255.747	0	JDC#3
m3296	0	30.9829	0	JDC#3
m3393	46.2303	4071.46	9.96236	JDC#3
m0046	121.761	61.0703	42.1923	JDC#2
m0997	47.8754	23.9503	15.7131	JDC#2
m1297	236.482	112.162	76.4795	JDC#2
m1425	154.189	53.3145	50.7846	JDC#2
m2860	24.0894	12.3295	7.76732	JDC#2
m4852	33.7909	21.8088	6.32391	JDC#2
m4853	6.86127	4.02237	1.35043	JDC#2
m5620	6.05763	2.53675	0.986624	JDC#2
m0081	134.002	72.0638	61.2435	JIC#1
m0123	44.2421	22.8972	20.2191	JIC#1
m0174	73.1309	36.6639	33.6259	JIC#1
m0184	393.665	207.036	185.135	JIC#1
m0192	32.0423	16.1868	14.4254	JIC#1
m0423	9365.82	4986.28	4464.28	JIC#1	Nicotine
m0440	960.858	492.188	430.817	JIC#1
m0452	36.9898	19.8936	16.5314	JIC#1
m1225	11.1463	14.6253	3.63663	JIC#1
m07341	543.253	301.854	321.25	JIC#2
m08183	418.973	355.374	206.218	JIC#2
m09161	279.241	166.549	169.434	JIC#2
m11391	278.041	152.171	158.697	JIC#2
m12751	116.802	68.2906	70.4056	JIC#2
m15333	761.58	673.266	379.347	JIC#2
m15443	180.967	166.188	89.9177	JIC#2
m04054	30.0263	325.235	31.1468	JIC#2
m47264	52.3208	89.7292	46.8874	JIC#2
m47404	154.145	482.87	125.903	JIC#2

## Sheet: S1 Fig
Fig.S1E									Fig.S1F								Fig.S1G
	P35S_1	PNOS_1	T35S_1	TNOS+LB_1	hptII_3	nptII_1	pVS1_3		ID	treatment	length (mm)		treatment	ID	relative length ratio		ID	treatment	germination ratio
control	7580.33	5966.24	4664.04	5677.65	6705.44	15.189	25.315		EV	control	10.1162		control	EV	119.181		EV	Mock	4
max2#1	8285.52	6376.34	5258.52	5965.16	7403.25	15.1522	27.5495		EV	control	8.94395		control	EV	105.37		EV	Mock	0
max2#2	8300.14	6263.73	5076.45	5864.58	7135.22	16.2642	48.7925		EV	control	7.69728		control	EV	90.6832		EV	Mock	0
									EV	control	7.39025		control	EV	87.0661		EV	Mock	8
									EV	control	7.61583		control	EV	89.7237		max2#1	Mock	4
									EV	control	6.88934		control	EV	81.1647		max2#1	Mock	12
									EV	control	8.05639		control	EV	94.914		max2#1	Mock	4
									EV	control	8.65018		control	EV	101.91		max2#1	Mock	8
									EV	control	8.48729		control	EV	123.866		max2#2	Mock	4
									EV	control	9.00847		control	EV	99.9905		max2#2	Mock	0
									max2#1	control	8.60681		control	EV	106.131		max2#2	Mock	12
									max2#1	control	10.8548		control	max2#1	93.0972		max2#2	Mock	12
									max2#1	control	8.33265		control	max2#1	117.413		EV	KAR1	60
									max2#1	control	8.17106		control	max2#1	90.1317		EV	KAR1	40
									max2#1	control	8.73367		control	max2#1	88.3838		EV	KAR1	88
									max2#1	control	8.60478		control	max2#1	94.4695		EV	KAR1	68
									max2#1	control	9.69895		control	max2#1	93.0753		max2#1	KAR1	4
									max2#1	control	8.8952		control	max2#1	104.911		max2#1	KAR1	8
									max2#1	control	9.47119		control	max2#1	96.2166		max2#1	KAR1	12
									max2#1	control	10.4827		control	max2#1	102.447		max2#1	KAR1	8
									max2#1	control	9.84284		control	max2#1	113.388		max2#2	KAR1	12
									max2#2	control	9.50206		control	max2#1	106.467		max2#2	KAR1	8
									max2#2	control	10.2109		control	max2#2	98.408		max2#2	KAR1	12
									max2#2	control	9.75037		control	max2#2	105.749		max2#2	KAR1	12
									max2#2	control	9.23214		control	max2#2	100.98
									max2#2	control	10.6435		control	max2#2	95.6125
									max2#2	control	10.6416		control	max2#2	110.229
									max2#2	control	9.47548		control	max2#2	110.21
									max2#2	control	9.20346		control	max2#2	98.1327
									max2#2	control	7.44112		control	max2#2	95.3155
									max2#2	control	9.88609		control	max2#2	77.0638
									max2#2	control	10.2269		control	max2#2	102.385
													control	max2#2	105.914
													KAR1	EV	48.5997
													KAR1	EV	58.0411
													KAR1	EV	55.4219
													KAR1	EV	31.7423
													KAR1	EV	33.562
													KAR1	EV	48.0466
													KAR1	EV	65.6129
													KAR1	EV	29.3448
													KAR1	EV	37.2983
													KAR1	EV	32.7846
													KAR1	EV	50.2384
													KAR1	EV	28.6431
													KAR1	EV	23.2005
													KAR1	EV	30.639
													KAR1	max2#1	118.687
													KAR1	max2#1	110.883
													KAR1	max2#1	69.7921
													KAR1	max2#1	62.8511
													KAR1	max2#1	60.882
													KAR1	max2#1	50.9715
													KAR1	max2#1	35.3971
													KAR1	max2#1	33.8347
													KAR1	max2#1	41.7324
													KAR1	max2#1	52.7327
													KAR1	max2#2	56.2539
													KAR1	max2#2	63.7642
													KAR1	max2#2	61.8536
													KAR1	max2#2	66.6643
													KAR1	max2#2	58.9096
													KAR1	max2#2	51.9869
													KAR1	max2#2	62.9
													KAR1	max2#2	66.6935
													KAR1	max2#2	57.1557
													KAR1	max2#2	57.9936
													KAR1	max2#2	62.2932
													KAR1	max2#2	60.8565
													KAR1	max2#2	51.0523
													GR24	EV	68.0433
													GR24	EV	77.696
													GR24	EV	79.5112
													GR24	EV	76.9491
													GR24	EV	76.2284
													GR24	EV	50.1432
													GR24	EV	47.0614
													GR24	EV	53.2113
													GR24	EV	51.0014
													GR24	EV	48.0127
													GR24	EV	51.2844
													GR24	EV	55.4815
													GR24	max2#1	70.083
													GR24	max2#1	134.863
													GR24	max2#1	158.758
													GR24	max2#1	90.2913
													GR24	max2#1	55.8058
													GR24	max2#1	90.0122
													GR24	max2#1	78.5054
													GR24	max2#1	79.8782
													GR24	max2#1	65.2596
													GR24	max2#1	66.2855
													GR24	max2#1	63.2423
													GR24	max2#1	73.9515
													GR24	max2#1	64.8198
													GR24	max2#1	60.6176
													GR24	max2#1	71.2313
													GR24	max2#2	98.8218
													GR24	max2#2	79.5338
													GR24	max2#2	76.2077
													GR24	max2#2	71.4273
													GR24	max2#2	64.8088
													GR24	max2#2	81.2075
													GR24	max2#2	61.7417
													GR24	max2#2	73.0259
													GR24	max2#2	81.6858
													GR24	max2#2	58.6564
													GR24	max2#2	68.7107
													GR24	max2#2	61.2232

## Sheet: S2 Fig
Fig.S2C
	P35S_1	PNOS_1	T35S_1	TNOS+LB_1	hptII_3	nptII_1	pVS1_3
control	3134.77	2691.29	1989.88	2136.24	3025.75	3.2911	4.93665
d14#1	3072.07	2633.2	1501.45	2088.87	3085.68	37.4227	63.5053
d14#2	3036.68	2445.09	2243.01	2300.15	2844.36	7.66485	15.3297
Fig.S2D
	P35S_1	PNOS_1	T35S_1	TNOS+LB_1	hptII_3	nptII_1	pVS1_3
control	3134.77	2691.29	1989.88	2136.24	3025.75	3.2911	4.93665
kai2#1	3723.66	3054.67	2080.69	2707.76	3422.54	4.65652	5.4326
kai2#2	3031.38	2313.42	2882.47	2228.33	2765.47	21.2728	5.31821
Fig.S2E
Primers	control	ccd7#1	ccd7#2
P35S_1	3661.11	3580.58	3602.3
PNOS_1	2915.75	3090.24	3091.24
T35S_1	2818.22	3201.75	3572.44
hptII_3	3126.72	3336.8	3300.31
nptII_1	8.95622	11.0811	8.29642
pVS1_3	17.9124	9.0034	18.2521

[truncated: 5 more sheets: S3 Fig, S4 Fig, S5 Fig, S6 Fig, S8 Fig]
